# Supplementary material for: Perceived losses of scientific integrity under the Trump administration: A survey of federal scientists
Source: PLoS One. 2020 Apr 23;15(4):e0231929. doi: 10.1371/journal.pone.0231929 (PMC7179855; doi:10.1371/journal.pone.0231929)
Supplement: S5 Appendix — (XLSX) [file pone.0231929.s005.xlsx]

## Sheet: Questions
Question Number	Question Wording
56a	How have actions taken or changes made by the current administration related to science (positive or negative) helped or harmed your agency’s mission?
56b	In particular, have you observed any potential impacts of policy actions on low-income communities, sensitive subpopulations and people of a minority race/ethnicity?
57	Please describe any specific problems related to scientific integrity or examples where scientific integrity was upheld, that deserve more public attention.
58	Is there anything else you would like to share with us regarding scientific integrity at your agency?

## Sheet: Open Text
Agency	Q56a	Q56b	Q57	Q58
EPA
EPA
EPA
EPA	No	No	None	No
EPA	Slowly dramatic improvement as our new Administrator and AA for ORD are implementing science first.	Improving as our AA is focused on individual and communities first and working up from there with science not political agendas.	None	Nice that our current leadership has no political agenda.
EPA	Actions have lowered morale and caused many experts to resign or retire. This creates a loss of historical knowledge that can't be replaced.	None that didn't exist under the previous administration as well.
EPA				Thank you for your work!!
EPA	Current administration have positively influenced the impact of science in decision making.	No	I have never observed an example of scientific integrity in my agency.	It doesn't exist and is not valued by anyone with decision-making authority. /
EPA	Most actions I have seen are administrative and hurt science. The main example is a vast majority of college trained scientists in my office retired within the past 5 years. Replacements have been less than 1 for every two, but the replacements seldom have relevant science backgrounds - or are not scientists, as in they do not hold science degrees - and their jobs are temporary. In contrast, mana…		There have been several, including publishing in the Docket a purported risk assessment that I authored showing a product was safe. There was no risk assessment.	It does not really exist. A facsimile exists but it is not real.
EPA	Prolonged hiring freeze due to imposed budget constraints, combined with attrition, has resulted in gaps in scientific expertise and our ability to respond to the needs of our program offices, states and communities.	Not directly, though this is likely.
EPA
EERE	Our two biggest challenges are 1) budget uncertainty, with the President's budget request entailing a huge cut from the previous enacted budget and 2) a lack of leadership. There are very few Senate-confirmed political appointees and those who remain unconfirmed in deputy roles do not have the expertise or background necessary to make informed decisions. Decisions by senior officials are made in …	While the majority of DOE is not regulatory-focused, rollbacks of pollution regulations (or reduced budget for enforcement, which is already taking effect) would disproportionately impact health in communities where coal plants are located. Rollbacks of efficiency standards would also increase energy costs for consumers.	The NOPR is a prime example of both sides of this issue. Career staff and scientists at the national laboratories DID write a DOE staff report and several lab-branded supporting analyses as requested by the Secretary. While there was some pushback politically within the agency, for the most part scientific integrity was upheld and the report as published was scientifically accurate. But then on t…
EPA
EPA	N/A	N/A	N/A	N/A
EPA	No response available, read the newspapers.	No response available, read the newspapers.	No response available, read the newspapers.	No response available, read the newspapers.
EERE	Under qualified Secretary, avoidance of the term climate change
EPA
EPA	Harmed significantly	Yes	Inability of agency to collect data when it could help inform decisions
EPA	Key positions within the administration of EPA have been filled with Industry people who are openly hostile towards regulating toxic substances			The uncertainty, with respect to funding level in the future, is having a major impact on morale, particularly with young scientists, who may have to find other jobs. There is talk of reductions up to 40%, which would obviously affect both staffing and research budgets.
EPA
EPA	This survey has big flaws. It's too bad because we need a good survey and some of these questions show ignorance of the agency and how it operates.	No	It's about the money. Our budgets are the biggest threat to SI. It's about our scientific Integrity Official who is wonderful and committed but is understaffed and stuck in an office where she is unable to do her best work. The Scientific Integrity Official needs more resources and more autonomy. / / The Agency is certainly worse off but this stuff was also going on in the Obama years. Our abilit…	The Scientific Integrity Committee is doing its job and functions well. But the Official is too mired in ORD and needs more independence!! / / Money matters! Transparency is critical but rare at EPA. / / Many or perhaps most decisions are not in agreement with the science. But that is not a flaw of the Agency or its leaders - rather it is the way the statutes that govern its work are written. Gra…
EPA	By dictating what we can do and write in public documents and statements via political appointees who has been demanding that we submit all the work for their alteration and approval.	Yes. We were told verbally to omit the term 'environmental justice" in all documents.	All our internal findings are now under scrutiny by appointees and also significant input from the regulated industries. We are required approval to publish our work and many findings have been altered or modified to fit the narratives of this administration.	It has significantly deteriorated. Trust is in a all time low and people are afraid of putting out their work just to stay under the radar.
EPA
EPA	Not in my unit.	Not yet	None in my unit.
EPA	Harmed the agency's mission in too numerous of ways to count - from the reversal on the chlorpyrifos decision to gutting BOSC, SAB, CASAC of independent scientists.	All the deregulatory actions taken creative bad environmental justice ramifications.	Scientific integrity is not being upheld under the current political conditions at EPA.	Deregulatory action are accounting for the burden reductions and cost savings but the vast majority are NOT accounting for the costs due to resulting unregulated risk.
EPA	Reduction of enforcement surveillance has directly impacted my day to day activities. As an EPA inspector my role is to ensure compliance with federal regulations and to gather information about environmental impacts from industrial activities. Since 2013, the number of inspections I’ve been funded to conduct has decreased from 12 in 2012 to 2 in 2017 (both were conducted under the CR from 2016).…	Since the majority of my inspection targets are located in EJ communities, I believe there are or will be adverse impacts.	I have no personal experience with scientific integrity issues so far.	EPA staff are derived from diverse backgrounds, beliefs, and political ideologies. In my experience, EPA staff excels at second guessing its own decisions. In the end, I believe this high degree of internal skepticism serves to create better environmental policy though the process can be infuriatingly slow.
EPA	The current administrations plans to reduce staff levels has made the agency less efficient in administering laws and regulations.
EPA
EPA
EPA	The new administration has negatively affected the role of science in decision making.	Resource extraction adversely affects the low income non-politically connected population. Areas of the country are making industrial areas around low income residential areas.	No comment	No
EPA	We are no longer permitted to promote "sustainability." I find this counter to the Agency's mission .	Does not appear to be support from the Administrator's office of this administration for work on environmental justice issues.	Two things: 1-I am not sure it was legal for Administrator Pruitt to require all EPA employees to work during the 1-day shut-down since we were not all designated "Essential Employees." / 2- I think this Administrator is less concerned with following the law and really has no interest in "protecting public health and the environment (EPA's Mission!)" than he is with making a name for himself with…	Sad times at EPA. Moral is low.
EPA	It takes an additional review for Federal Register notices.	Hurricane response has been very slow in some areas.	Anonymous comments have been received on several Federal Register notices on revised regulations.	Not at this time
EPA	Dramatic increase in documentation procedures, changes and increased scrutiny on use of work assigned computer. No longer sure if we're being spied on to get rid of us.	N/A to my particular work	The entire issue of PFOAs and emerging contaminants such a GenX, dioxanes, perchlorates and pesticides. GOV and industry combine to let these enter the marketplace too easily without clearly recognizing the consequences to human health and the environment.	I took a day off from EPA and lectured last Earth Day on the importance of science and scientific integrity. / Sorry, Mr. Pruitt...the effects and causes of "climate change" are real..and not at all positive.
EPA
EPA	Negative, by reducing budget and freeze hiring.	No	None	Scientific Integrity is still greatly respected at EPA despite the fact that the new administration dragging it feet as far as EPA is concerned.
EPA
EPA
EPA
EPA	No, that I know off.	No, that I know off.		No
EERE	Recent focus has been on 'low Technology Readiness Level' activity (more fundamental), while this has helped to refocus on R&D, it has limited much needed funding opportunities for companies attempting to increase scale/size of their projects, thus limiting their ability to complete pre-commercialization activities.	No, our projects would represent industrial scales if fully implemented, many requiring 100's of millions of dollars to execute.	N/A - none that I'm aware of	While funding does not directly affect scientific integrity, the instability/chaos created by announcing significant budget cuts, even at only the presidential level, has created significant uncertainty to hiring/retaining new STEM personnel (especially at National Labs), continues to undermine public acceptance of renewable technologies and further delays industrial involvement when it is needed…
EPA	I believe that changes made by the current administration has helped my agency's mission. Reassessing workflow, jurisdiction, inter-agency cooperation and increased state collaboration has improved data collection, analysis and the efficiency of my agency. More accuracy and promptness in decision making, better and more open communication overall, and streamlining and prioritizing inspections and…	I am unaware of any potential or actual impacts.
EPA	Having additional time (not rushing for arbitrary political deadlines) to analyze and refine our analysis, particularly with the lack of political appointee input has created a much more reasoned and justified end product. While the prior administration was quite supportive there was a tendency among staff to look for data to support a desired outcome. The new administration approaches the table …	No	None
EPA	Not in my region or division	Water quality grants to tribes are rumored to decreased or eliminated.	No personal experience,	We are afraid, very afraid!
EPA	Not aware of any.	No	None to date
EPA	Maintained transparency and documentation in selecting advisory board members	Not applicable	Not applicable	No
EPA	Harmed: / Reductions in science budgets / Industry-biased scientific advisory panels / Elimination of science-based policy briefings of senior management / Inability to hire replacement scientific staff / Lack of scientific credibility of senior management	Elimination of environmental monitoring and support for Tribes / Elimination of environmental monitoring in rural areas
EPA	The flow of information is rather stilted and the HQ program offices are enacting a higher level of command and control.	Yes, EPA programs directly interfacing with at risk and minority populations are underfunded. Future budget projections suggest even worst cuts.	My work group produced a movie about a successful project in our program and sent it to HQ Public Affairs as directed seeking permission to release--back in October. Crickets, to date. Even a simple tweet can take up to 6 months to get approved.	Sooner or later the staffing and resource cuts -- and uncertainty we are facing will have a major impact on our effectiveness. How will the public react? How long will it take to regain the public trust?
EPA	We have fewer people at EPA than under Reagan. There is little retention of institutional knowledge as people retire quicker than ever and hiring is not happening much to replace retirees. / / HQ has definitely edited documents to omit language relating to the source (industry in general, no specifics) of the existing contamination that we work to remediate.	I don't have direct contact with those offices.	Documents have come back from HQ omitting the fact that pollution exists because industry put it there. It's re-written to say we clean up the existing pollution/contamination & makes no reference to how it came to be there, even in the broad sense.
EPA
EPA	Climate change deniers are in appointed positions.	We know that the warming of the globe is likely to have a greater negative impact on disadvantaged groups more than people like me, a white male.	None	No
EPA	The installation of our current deputy assistant administrator, Nancy Beck, who activists view as having too many industry ties, has actually been very helpful in getting proposed rules/routine notices published. She understands the science, our work, and the intersection of science and policy. She understands the process. We like our deputy assistant administrator. / / This administration has no…	No. The press always talks about how our office rescinded the chlorpyrifos decision to ban food tolerances and how that hurts children, but the science behind that proposed decision was actually very murky. It was based on an epidemiology study from Columbia university, but Columbia university refused to share the raw data with us even though we offered to pay for it multiple times. The chlorpyri…	Examples where scientific integrity was upheld: / 1) The publication of the glyphosate risk assessments. Despite years of delay, a lot of political pressure from environmental activists, and a pointless scientific advisory panel meeting where EPA's questions didn't actually get answered, EPA finally published the glyphosate risk assessments. And it stuck to the science, and it said what we have a…	Neither the Democrats or the Republicans or any administration in charge really cares about scientific integrity. Nor do the so-called environmental activists--they are largely influenced by misinformation on the internet. If they did, they would stop pressuring us to make decisions that don't reflect the science. Both Obama and Trump administrations have pressured scientific decision-making, by …
EPA	I so far don't see interference with scientific work, though I have seen scientific information set aside in the policy-making process in favor of (what appear to me, a non-lawyer, to be) contorted legal arguments.	Nothing direct. Indirectly, rulemaking activities (or, to be precise, deregulatory activities) are likely to have adverse effects on those communities.	So far in my office, we continue to present our scientific work at conferences and publish it. Whether or how it influences policy is potentially another matter.	The career supervisors in my office have been very clear that high-quality scientific research is part of our mission and is to be supported. So far we have been able to continue our work.
EPA
EPA	I think it's obvious that Scott Pruitt's leadership has harmed the agency's mission.	Nothing that we don't all know from reading the newpapers	I work at a rather low, technical level, so I don't directly feel much inappropriate influence.	A lot of your questions implied there was one answer for the entire agency. The higher levels are obviously influenced by the person at the top. At the low level where I operate, we are still doing good science.
EPA
EPA	We all feel under threat. / Our administrator is trying to undercut our budget by withholding funds. Thus the research suffers. / As we loose people, we can no longer replace them. Consequently, scientific research just goes undone, while the rest of us struggle to take on the critical duties. This sometimes means money invested in a project is effectively wasted, because no one can take it on.		The chlorpyrifos rule change by Pruitt strongly undercut the science. /
EPA	We have been asked to abandon work intended to reduce global warming and even mention the ill effects of coal that go beyond just global warming.	The Office of Environmental Justice was disbanded and their employees and duties were distributed to other offices, primarily the Office of the Administrator, presumably so that they can be observed and controlled more closely.	The EPA website has been scrubbed of any references to global warming and most of the scientific evidence of it.	This administration is not interested in science. They are mostly interested in paying back their sponsors in industry for their support.
EPA	Our regional office has been directed not to exercise our authority to object to permits issued by states, regardless of the inadequacy of any of those permits as determined by analysis of supporting data and other information.
EPA
EPA
EPA	Hiring freeze. Difficult to accomplish our research while understaffed.
EPA	Harmed	No	N/A
EPA	The administration has delayed the effective date of several major regulations. These delays allow continued discharges/emissions of pollutants at current levels for years, with consequential human health & environmental impacts.	Some of the delayed regulations affect the energy and chemical industries. Many of these facilities are located in or near low-income and minority communities.		A lot of experienced personnel at EPA, both scientists and others, are at or near retirement age. The current hiring freeze, and future plans to reduce the agency size by attrition, are creating a serious "brain drain" among the career staff.
EPA	The Administrator's "Back to Basics Agenda" of Rule of Law and Cooperative Federalism is directly in conflict with the EPA's mission statement, and is selectively implemented to benefit industry over protection of public health.	People living and working near coal-fired power plants suffer asthma attacks and increased health effects because EPA is unwilling to enforce its rules to clean up those plants.		Many colleagues report being verbally told to remove or replace the term "climate change" in grants and scientific documents.
EPA				Thank you for paying attention and for reaching out to us. We need you.
EPA
EPA	Quantitative metrics for efficiency are being introduced to gauge our work. While expediency and efficiency are desirable in our work, each assignment is different. / / The purpose, being informed and up to date about what is being worked on, is a good thing to focus on. I do not believe, however, that a consistent quantitative metric can accurately portray the progress or efficiency of our assig…	I have not	Unable to answer	It should be understood that the various EPA regions operate "differently." Until there is consistency, it is difficult to really discuss scientific integrity at the EPA as a whole.
EPA	The agency as a whole has been affected by current administration, but my lab (National Analytical Radiation Environmental Laboratory) has been relatively unaffected with the exception of lack of funding. The lack of funding is not solely attributed to this administration.	I have not been able to witness any impacts to communities at my current position. I work in the lab each day doing radiochemistry on environmental samples--I do not have any direct involvement with communities.	At our lab, scientific integrity is upheld very well by annual training and both internal and external audits.	I can't speak for the agency as a whole, but at NAREL we take scientific integrity very seriously.
EPA	Yes. Engendered a climate of mistrust; "Pandered" to bias opinions.	No	I have raised serious concerns about the statistical quality of the work being done in my Agency - concerns that are also reflected in published articles by non-Agency personnel. Those concerns have not been supported or addressed. On numerous occasions I have encouraged coworkers to apply newer (and better) statistical analyses to their work, and they have declined to do so, frequently because t…	Thank you for the opportunity to express myself. I also hold an academic appointment. The contrast between the conduct of my academic colleagues and the conduct of my Agency colleagues is substantial. I have been greatly disappointed at the lack of leadership and integrity in my Agency, and I must admit that I appreciate the opportunity to vent.
EPA	Ignoring and undermining science (e.g. chlorpyrifos, climate change) in agency decisions and statements is problematic. It leads to decisions that do not align with the agency's mission. It also negatively affects outsiders' trust in and perceptions of the agency, which will make it more difficult to achieve its mission.	I have not personally observed this. That said, it is those communities and vulnerable populations who are likely to be most negatively impacted by increases in extreme weather, reductions in air quality, and exposure to toxic substances.	The decision by the Public Affairs office to not allow agency scientists to present on climate change as part of the Narragansett Bay workshop sent a particularly chilling message to scientists that scientific integrity would not be respected.	The scientific integrity office works hard, but I am not confident that they have the authority or agency support to do their work as effectively as they might want.
EPA
EPA	Declines in morale; Less credibility/influence given to science shaping policy leads scientific/technical staff to question their role at the agency and the direction the agency is headed	Cuts to environmental justice programs		I feel like staff and management are striving to uphold scientific integrity at EPA. I am less confident in the political appointees' regard for the scientific integrity policies. Unfortunately, those that seem most likely to be dismissing scientific integrity policies are the ones who would be ultimately responsible for seeing that they are enforced.
EPA
EPA
CDC	Harmed	Not specifically
CDC
CDC
CDC
CDC
CDC
CDC
CDC	Harmed	Global health and global disease detection have been affected. I do not work in domestic health.
CDC
CDC
CDC	During hiring freeze we lost very promising talented investigators because of fear of job insecurity	No	None noted	No
CDC	I work in the area of HIV and STD. This administration's homophobia is definitely detrimental to scientific work and advances in preventing and controlling these diseases. Additionally, the proposed funding cuts internationally will severely impact disease preparedness and very important global prevention activities that will ultimately affect the health of Americans (not that we are more importa…	Yes. HIV and STD impact minority communities and the LGBTQ community disproportionately, and so impeding work on HIV/STD prevention and control disproportionately harms these communities.		I think CDC is a fantastic agency, and its career employees are exemplary. I hope that Congress and this administration (though I have little hope for the White House) can realize this and will not attempt to politicize science further. If left to its own high standards, CDC will continue to show exemplary integrity and will continue to protect public health. I dearly hope political and market in…
CDC	Lack of leadership in agency and department with appropriate scientific background and skills; hiring freeze leaves key positions vacant
CDC	It has made our colleagues concerned about findings that could be used to stigmatize vulnerable populations.	Yes	None that I have observed directly.
CDC	N/A	N/A	None that I know of	No
USGS
CDC	By putting false statements about science in social media - vaccines, exercise, etc.	Health equity work is not supported by the new administration.	N/A	No
CDC	Dramatically cutting funding harms the agency's mission			The science at the CDC is of the highest quality, unfortunately, the white house is obstructing our ability to conduct and communicate science that is beneficial to the entire world.
USGS
BOEM
USGS
CDC
USGS	Hiring freeze and level funding (essentially a decrease in funding) in both appropriated and matching funding continues to exert pressure so that "restructuring" ie downsizing continues.	No	Don't know of any	We are losing scientists in droves, moving from a research agency to a data collection agency.
US National Park Service	Shrinking capabilities by not rehiring lost/retired positions rather than outright decreasing budget.	No	Have not witnessed them personally. Yet.	No
US National Park Service
US National Park Service				Thank you for your efforts!
USGS	Appointing a secretary with little understanding or appreciation of our agency's function or structure has been detrimental to work productivity. In particular, significantly reorganizing and restructuring the agency and workforce has introduced uncertainty into employees job security, and wasted agency time and resources. If the current administration's budgetary suggestions were implemented, th…	Not specifically	Nothing specific.
USGS
USGS	The culture of anti-science has made an impact at an emotional level, but not an administrative impact at my local level of research.			Although my mission area is Ecosystems, I am part of the CRU program and we have other specific mandates and mission requirements. That mission has not been affected much in my opinion especially regarding topics of research to pursue and publication outlets.
USGS	Now we have to avoid all science involving climate change	N/A	N/A	N/A
CDC	Opinion - The appointment of our previous director, Dr Brenda Fitzgerald, harmed our mission.	No	I have not observed any such problems.
CDC		Formation of "Communities of Practice" by former director Brenda Fitzgerald appears to be an attempt to relegate less important issues (minority health, native health, global health) to the background. / / List of words not to use in budget planning was pretty bad/embarrassing for the agency		Brenda Fitzgerald was unqualified to hold a technical position and was clearly appointed because of political loyalty. Her reason for ouster was a smudge on the agency. CDC (and other science-based agencies) should be run by career civil servants.
USGS	Changes in the organization, for example the dissolution of the Office of Surface Water and Office of Groundwater, have left oversight voids with no apparent immediate replacement. / / As time passes, oversight and guidance responsibilities are being handled by other groups, but there was a gap and some questions remain.	NA in the Water Mission Area, in my area.	The USGS has presented non-biased data in politically contentious areas of study. I have not experienced any problems regarding scientific integrity.
USGS				USGS has a long history of scientific integrity and neutrality, and management has always made it clear that it is not only a core expectation of its scientists, but that we are supported by management should issues arise.
US National Park Service	Harmed. Climate science affects everything from conduct of science in the parks to management of visitor facilities and park infrastructure. The actions of the current administration to weaken or remove climate references from documents and policies has created a freezing effect throughout the agency.	I am not in a position to make these observations.	I have not personally experienced specific problems with scientific integrity. My projects that are climate-related have had to "go into hiding" by changing titles and descriptions for fear of losing funding.
BSEE	Current administration (Trump)...no. / / Previous administration (Obama)...yes. Under the Obama administration, I was directed to approve a project even though it did not meet the scientific/environmental standard (NEPA) in order to push that project forward so that the administration could claim that they promoted oil exploration and development. As it happened, the then Secretary of the Interio…	No	The NEPA process within BSEE (from my experience) is entirely and completely ignored. Even in the face of blatant errors, the project is permitted to carry forth in order to promote oil exploration and development. Conducting NEPA is simply and literally a "check the box" exercise; no real NEPA analysis is allowed to occur.	Other than that there is none from my perspective...no.
USGS	Budget cuts, negative	No	Press releases withheld from publication	No
USGS	Research on the environment appears to be targeted for elimination.	No	None. USGS is doing a great job with new quality management system	USGS does independent non-advocacy research; and does a great job doing that.
US National Park Service
CDC	No	No	None	No
USGS	It has harmed. Scientific agencies like the USGS are being ripped apart via budget and personnel cuts	Absolutely. Lower income communities are the most vulnerable with the effects of climate change, and they're already dealing with it.	Interest groups (mostly from for profit industries) have a large influence on the members of congress. That directly influences the quality of science that is produced in scientific agencies in the federal government.
CDC	Controversial topics are not being publically highlighted for concern that drawing attention to them will result in cuts to the program. So, important content and findings (e.g. around transgender health) are not being publically highlighted and thus our ability to inform and educate the public is limited.	Yes, as noted above, transgender subpopulations are being adversely affected.	Firing of Brenda Fitzgerald due to her conflict of interest with industry.
USGS	My mission area of invasive species research remains unchanged at the agency level. Locally, we have had an increase in funding because of the quality of our work. However, I have seen other areas be gutted (e.g., climate change work at USGS).	No	My Branch Chief is an asshole who blocks science he doesn't like it. However, he is not motivated by politics. He is simply an asshole who does not like new ideas (i.e., he was an asshole under both the previous and current administrations). He actions have skewed some of my responses to your survey. / / Also, the Assistant Sec of Int. for Fish and Wildlife tried to block this paper, "Monarch but…	Overall, I think USGS does a great job with scientific integrity. However, the USGS has had funding cut to less politically popular areas of research.
CDC	More ant-vaxers feel empowered and it's especially evident with the flu vaccine. A long-time agency secretary even posted on Facebook how a local physician said not to bother with the flu shot this year. / I don't do climate work but I have seen the cancellations of planned CDC talks and meetings which would have been a place to learn and ask questions. / These 2 things affect CDC's ability to de…	Low-income are most affected by pollutants and ability to receive vaccines and medical care. They are more likely to live in crowded conditions and thus have more exposure opportunities to illness. perceiving a vaccine to be difficult to get and ineffective would keep people from getting it. And assuming water and such is healthy when it might be contaminated would disprpoportionately affect low …	Heard stories, but no first hand experience on things with most recent CDC director (Fitzgerald)	Hope we stay strong and buck the trend to go by feelings and dollars rather than science
CDC	The current administration has greatly impacted the work of CDC. I have personally seen limitations placed on meeting attendance and authorship on journal articles due to political considerations with no regard for the science behind CDC's work. There is an inability to hire staff to replace those that have retired or left CDC.	Not directly, but all of CDC's work can help to protect vulnerable populations, so any threat to CDC's work is a threat to these communities.	Cancellation of scientific meeting for political reasons. Required removal of CDC authors from a journal article for political reasons. Strong science backed both of these efforts.
US National Park Service	I don't have enough information to answer this.	I don't have enough information to answer this.	My supervisor and a colleague chose to ignore a situation of plagiarism that I identified and claimed that I was at fault for raising the issue. The person who committed the plagiarism is an older white male who said he was offended by my peer review comments that called out the plagiarism. This appears to be a gender discrimination situation, as well as a scientific integrity situation.
CDC	Reduced budget negatively impacts the quality of our work. Delayed leadership/cabinet appointments and delays at the OMB level have caused delays we have never previously experienced. Team members have expressed anxiety that important topics, such as insurance, may be suppressed.However, since we haven't been cleared through OMB yet, we do not know if any of our topics have been censored. / / Thi…	I am unaware of any actions that have yet to directly affect my work. However, I have heard about other teams and agencies being restricted from asking about race (I believe in HUD), insurance access, and transgender populations.I have concerns about we cannot ask about the Affordable Care Act as well. I believe the census was going to ask about more diverse sexual orientation groups, but decided…	I don't think the media can talk enough about the gun research restrictions. This is a huge public health crisis that we have no numbers on. Also, when ti comes to the census or health surveillance, if you aren't counted, you don't count. If we don't know gender identity, sexual orientation, race, or access to health insurance at a national level, we can't direct resources to help those people wi…	We employees mean well and work very hard to deliver the best scientific products possible. We do our best to hire the best scientists and use the best scientific procedures available. The problems are at the higher, leadership level of the federal government; not necessarily at CDC.
USGS	Funding uncertainty hinders the ability of my agency to effectively plan, including replacing retiring scientists in a time effective manner. As a result we are understaffed and overworked.	No	N/A	Scientific integrity is very highly regarded in general. I haven’t had issue with integrity of my peers in the past.
USGS
USGS	Proposed decrease in appropriations and staff would substantially harm my agency's mission.	No	I have not personally experienced any of the above.	Not at this time
NHTSA	Neutral	No
USGS	The negative influences I've experienced here at the USGS have not come from the administration occupying the White House or Congress. The issues I'm referring to with my responses to your questions are associated with the USGS management level in Reston, VA and the regional directors. I do think the lack of critical reasoning and research experience and skills at these levels have significantly …	No		No
CDC
USGS	The lack of a federal budget and federal funding uncertainties has negatively affected our research and agency. It is difficult to plan, especially with uncertainty.	Not within USGS	In general, scientific integrity within my branch of the USGS has not shifted. I stand by all the work that we do. However, we are all cautious not to be too contentious or forward with our recommendations. This has not actually changed. USGS is here to report the science and data. We are not here to make overarching generalizations or to relate the science to management decisions.	Although the past year has changed the way we all think about our work and what we communicate. I do not think that the scientific integrity of individuals within the agency has changed. The biggest hindrance has been the changes to the overall priorities of the Department of the Interior (which directs the USGS), and the changes in funding priorities. As far as the science of what is getting fun…
USGS	Luckily, I work on the water data side. Everyone hates floods and wants to build bridges high enough, so my work unit and I really haven't been affected.	No	None	USGS prides itself on non-biased, publicly-available, data that can stand up in court. We are very proud of the lengths we go to obtain and QA the data. We know the work we do is extremely important.
CDC	Has not harmed the agency's mission, just slowed it down.	No
CDC
BOEM	Many of the questions in this survey are framed in a bias manner. The assumption seems to be that the previous Administration (Obama) supported science-based decision making and this Administration (Trump) rejects science-based decision making. Based on my experience over the last 13 months of the Trump Admin and the entire 8 years of the Obama Admin, this is exactly backwards. The political lead…	No new impacts.	Specific examples could be traced back to a select few people, but Advocacy groups in the last Administration (Obama) were granted too much power without adequate science backing the proposals.
USGS
BSEE	They do not care about Science. They care about their friends business and making money for them. Our Director is only here because he needs to get back into the good grace of the LA Republicans.	They do not care about anyone but themselves.	We have been told to not uphold regulations because it's considered "giving a speeding ticket" .	With the current Administration...there isnt any
USGS	The proposed funding cuts in the 2018 budget and uncertainty as to the final funding levels have delayed starts of new projects, caused termination of some non-permanent employees, and generally damaged morale. The uncertainty makes it very difficult to design more effective projects that would fulfill the agency's mission.
CDC		Work was stopped on developing better measures of gender identity
CDC
USGS
USGS	Our agency is non-regulatory, so some of the questions asked previously in this survey don't really apply to the USGS. We are an independent science agency that does not make management recommendations or set regulatory practices. / / We have not explicitly been told to avoid work on climate change but we have been told "if you choose to work on that, it's not an agency priority, so it'll be diff…	The climate and land use change program of the USGS has been renamed (not yet officially) to something to do with resources. This will likely reduce the amount of research we do on low-income communities such as the Navajo Nation where the USGS formerly had an extensive climate-change-related research effort. We have not seen this take effect yet so it's hard to say for sure.	Language changes in press releases is the largest that I'm aware of. For example: / / https://www.washingtonpost.com/powerpost/interior-department-agency-removes-climate-change-language-from-news-release/2017/05/22/774c122a-3f23-11e7-adba-394ee67a7582_story.html?utm_term=.f1480b8a13f2	We have good scientists working here who are committed to scientific integrity. I have not seen instances of scientific integrity being disregarded by USGS scientists.
US National Park Service	Current administration clearly doesn't value science or the scientific process. this plus funding cuts makes it very difficult to get projects funded to help inform decisions.	No		What's happening is more subtle than blatant scientific integrity. Instead of specifically telling us we can't work on climate change projects, for example, they just don't fund those projects. Natural resources projects are getting more difficult to get funded and the majority of dollars are going toward facilities/infrastructure projects.
US National Park Service	Ignorance of climate change, attacks on NEPA and public involvement,
USGS	Staff reductions and hiring limitations have hindered our ability to complete work for the public in a timely manner or with appropriate technical expertise
CDC	I do not feel as if they have. The topics that I research are not in the forefront of the media's eye, and likely not a concern for the administration.	I did notice some of the effects of the Flint Water Crisis in our data, but nothing else comes to mind.	I work within a Statistical Agency which take scientific integrity of utmost importance. Our rules regarding review of research, and review of publications are likely above and beyond your other respondents.
USGS	Defunding climate change research. The question you asked was whether I avoided working on it; no, but the funding has been greatly reduced	No	None
USGS	By restricting appropriate funding levels, scientists no longer have any support to get their products done. We have little assistance in collecting, checking, and archiving data. We have little assistance in preparing figures and tables for reports, or leading the reports through the review process. We are one-man bands. Funds also dictate what science we do. If there are no funds, we don't do c…	The impacts of policy actions I see affect all populations in the US.	As I mentioned previously, its not so much that there is any coercion to not investigate climate science, water quality, or such politically unfavorable topics. Our scientists work on projects where there is funding, and if funding is removed from such politically unfavorable topics, scientists leave or change the topic they study.	Our science follows the money. One can make a list of what USGS ideally should be studying given its mission statement. But if there is no money for topics to study on that list, there is little if any scientific progress in that area. So the science completed generally is worthwhile, but the public is not getting all the science they need.
CDC	There is sense of palatable fear among some staff regarding current leadership at CDC, and how they are viewing our work in general.	The minority outreach program that deals with issues such as addiction, early prevention and suicide has been reduced.	Mere fact that there was a meeting held in Atlanta regarding what words to omit when applying for certain grants speaks for itself.
USGS
USGS	One of the keys is that we have a number of people who have recently retired, or will be retiring in the near future, and in the current environment it is difficult to impossible to replace them with individuals with comparable skills. This keeps us from doing the level/caliber of work that we have done in the past.	I would say that the impacts affect all of society, not just those mentioned in this question.	I don't see a problem with the scientific integrity of our work, nor have I seen examples of edits that change the meaning of what we have done. However, we all feel a need to be more careful in how we state things.	N/A
CDC
BSEE	Upper management has taken a posture of not trusting that career employees are qualified to do their work. Demands for proof of capabilities has sown a web of mistrust. "How do I know you are qualified to make that statement" seems to be the refrain. The fact that many of the employees have been successfully working in their field of expertise for decades is discounted.	No	No specific items identified.	Staff level employees at BSEE have all shown a high level of integrity. / / It is unfortunate that leadership has taken a posture that all attendance at outside events must be approved at the top levels. This has a stifling effect on sharing information with outside partners.
USGS	Uncertainty over budgets and retention of nonpermanent personnel have distracted junior scientists and negatively affected recruitment,	No direct experience or observations on this question.	N/A	No
USGS	No effect	No		The USGS has always been relentlessly objective with the highest levels of scientific integrity. It continues to be so. Adminstrations come and go, and we keep doing our job. After 40 years here, I can say that objectivity and scientific integrity have come under far greater negative pressure from left-leaning administrations than from right-leaning administrations.
CDC	The current administration has underestimated the impact of CDC on human health around the world.		Had not observed it.	I believed on the integrity of CDC scientific community.
CDC				I think CDC works hard to maintain scientific integrity. Those that join CDC from regulated industry often do so to improve the scientific rigor of regulations, not to avoid them. Public health research and policy are hard, that there would be influence from the outside is to be expected, as the public is impacted by our activities.
CDC	I am not sure I can answer this question.	No	I cannot answer	No
USGS	Removal of one of few senior women (SESer) in Associate Director position by Secretary of Interior and renaming of her mission area so that it did not include the word "climate." / / (Self-directed) Sanitization of project descriptions in online project and financial planning system so that "climate change" no longer appears in anything searchable. / / Immense budget uncertainty, causing extreme …	No	Not touching this question for anything	Our science products are not changed or censored as they wend their way through the scientific integrity process. The agency seems to have found a way to hold the line on still letting the science be the science during publication of most work. It is more that we are circumspect in doing press releases on our publications, self-edit to avoid the term "climate change," and purposely change the dir…
USGS
USGS	The lack of a federal budget at the beginning of the fiscal year has lead to uncertainty and worry at the agency. Many people have become less productive not knowing the budget or what they will be working on. Each continuing resolution amplifies this situation.	No	Within the last several years (not just the current administration) I have been required to edit parts of journal articles to adhere to EPA values even when it was known that they were too high (and were later adjusted).
US National Park Service
CDC	Funding Shifts.	Not for my line of work but some programs are facing funding reductions that could affect different communities served by programs.
USGS	I have not noticed any changes at my level of the organization, but there are a lot of rumors that can't be substantiated. I believe the President's budget has driven a lot of this concern, but what people don't realize is that Congress has the final say in what is funded for a fiscal year. I have never seen a Presidential budget get passed without a lot of changes that oftentimes reduce cuts to …	No, I have not	Scientific integrity does not seem to be applied evenly across this agency. The datasets that support science interpretation should be required to meet the same level of scientific integrity. This does not seem to be the case, especially with the Mapping component of the USGS organization. Too much emphasis has been placed on getting products out (maps and data sets) to the public without thoroug…	Scientific integrity is critically important and I believe surveys such as this are important for identifying current trends. Thanks for doing this!
USGS	There has been some small indirect harm to our particular office in terms of morale and uncertainty, but very little direct impact. / More broadly I know the agency has been affected, for example by many USGS scientists being denied the opportunity to present at scientific meetings as well as the reassignment of senior level staff to areas outside of their domain of expertise.	As far as, this question regards the USGS and our office in particular, no. USGS is a scientific agency without any regulatory role or authority. We do not make or implement policy, but our science does inform it. To the extent our science is viewed with skepticism by the administration and threatened with insane cuts in funding, certain sensitive subpopulations (e.g. tribal nations) with an inte…	None that regard my line of work or that I can speak to with any authority.	I love my job. I love the people I work with. I love where I work. I take a great deal of pride in serving the public by conducting science with integrity and objectivity. That does not mean I want to spend the rest of my career working for wages that are half of what I could make in the private sector while at the same time being demonized for simply pointing out objective facts of the natural w…
CDC
USGS	Science directions are now dictated by managers with little or no science background, and they are getting direction from congressional staffers.	The lack of support for climate change research has the potential to impact communities such as those in coastal Alaska, who face coastal erosion that could destroy those communities.	I feel the appointment of Zinke as Secretary of Interior is a political interference to valuable climate research.
USGS
US National Park Service
USGS
US National Park Service	Materials languish while undergoing inordinate levels of internal review.	Yes, the interests of certain extractive industries are given greater consideration than the less politically powerful community(ies) in instances of decision making and policy regarding the cultural and natural resources found on/in they land these groups occupy.	The transitions occurring over the last year have introduced a lack of basic knowledge of scientific inquiry, undue interference in matters large and small, open-ended periods of internal review of materials that should be informing current decision-making, and frequent disdain for the content of law and regulation if they counteract a specific Administrative or emerging Secretarial priority. Thi…
US National Park Service	Our agency's mission is hindered by the administration's distrust of and disregard for science. There is a clear bias that favors industry over conservation. This happens at the administration level and policies coming out of congress, it is also coming from the secretary of the interior.	In Alaska, Native villages are impacted by climate change in many ways, importantly in the access to natural foods and maintaining cultural practices. The longer climate change is ignored, the more harm done. Likewise, the more habitat and the environment is degraded due to industry and development, the impacts related to climate change are exacerbated.		I want to clarify that I am a science communicator, not an active scientist with the NPS. I answered the questions as it relates to me and what I see among my colleagues. This may be different than responses from a scientist.
CDC
US National Park Service	The morale overall is generally lower resulting from the current administration's efforts to codify or legislate its ignorance of fundamental science-based concepts and widely accepted and established theories that are now well-supported in science through multiple lines of evidence. This is discouraging and generally viewed as a setback to the advancement of our society and our established scien…	I generally do not have direct contact with these communities so can not speak to this question of potential impacts first-hand.	Nothing per se that has reached down to my level but I work in areas such as water quality that are less controversial than climate change.	True scientific research is rather limited in NPS to a relatively small number of scientists. We tend to rely to a greater degree on research provided by other agencies or in collaboration with those agencies and academia who's mission and funding supports greater levels of scientific research (e.g. USGS, NOAA, EPA, DOE etc.) in subject areas that may then be applied by NPS scientists in support …
USGS	The National Research Program was dissolved on Oct. 1, 2017. This was under consideration prior to the change in regime, however, it appears the influence of the Heritage Foundation led to it happening 2 years earlier than planned by a single person at HQ. There is still no work plan for the research scientists and no redirection other than at senior levels. This week 5-year plans for all the bra…	No	The push to redirect USGS research and other appropriated money towards funding development of the NWS National Water Model, which has been a failure thus far, and the attempt to put people in the NOAA National Water Center in Alabama, a 65,000 ft2, $25 million dollar facility for 270 people remains virtually empty. The first director of the Water Center and main driver of the National Water Mode…	I hope the new Director will reign in some of the reorganization, once approved. I am concerned with the DOI 13-region reorganization destroying the ability of the USGS to work with individual states due to competing interests of states within and across the regions. One region has all or parts of 16 states, portions of Colorado, Nevada, and Missouri are split into 3 regions, many states are in 2…
CDC	Within my realm of expertise and Division, the current administration has had no impact on our mission.	Focus on vulnerable populations has increased.	None
USGS				The biggest obstacle to our mission, in my almost 20-yr career with the USGS, is the increasing level of bureaucracy and top-heavy management structure that seems to be the norm in our agancy. With this management structure comes asinine levels of overhead that make it more and more difficult for us to fund our science. As we are constantly asked to "do more with less" we are put into positions w…
CDC
USGS	It has had a demoralizing and chilling effect on practicing scientists. we are all waiting for the floor to drop out of our funding. The incredible anti-science, anti-female bias at the highest levels of this administration are frightening and embarrassing. I'm embarrassed to represent America when I travel abroad.	In my role as an environmental scientist I've not observed these things	We struggle along at the highest levels of scientific integrity, carefully avoiding political pitfalls.	No
US National Park Service	There have been actions that harm our agency's mission, but they have been through avenues such as the Office of Personnel Management, lapses in budget (government shutdowns, including "threats"), and position vacancies related to budgetary restrictions, not because of science.	No	I have no personal experience with such problems.	I have nothing else to disclose or share.
US National Park Service	Requirement to adhere to secretary's Priorities (DOI) are often at odds with conservation mandate of NPS mission
USGS	Makes one nervous about the future	No		No
USGS	Our budgets have been severely cut in the president's budget so moving forward is difficult without a final budget and working on a CR for so long.	No
CDC	Talk of defunding global health initiatives has caused my division to start terminating research collaborations with international laboratories that function as infectious disease surveillance sites in Africa and Asia.	I work at the Division of Vector Borne Diseases that includes the Dengue Branch in Puerto Rico. Since the hurricane last fall, almost all of the employees have been without power and clean water in their homes for many months. These employees have been maintaining the safety and security of the laboratory, and putting the needs of the lab above their own personal needs to maintain the mission of …	Policy decision are made only by bureaucrats and political appointees with no regard to scientific expertise. Unfortunately, this is not an isolated characteristic of the current administration. This kind of political decision making regarding scientific issues started with the previous administration.	The scientists uphold scientific integrity, but have no say in policy decisions.
USGS	Funding uncertainty	More exposed to wildfire threat
CDC
USGS	So far there seems to be a delayed reaction to the current administration. I haven't noticed much difference-- thought we would see it with budget cuts but those haven't materialized. I hear of some new processes that may hinder dealing with outside grants & funding, in terms of our ability to apply, utilize, share, and collaborate through obtaining outside funds. But those processes already pose…	No		This survey talked about making 'decisions' which as I've understood it, isn't the role of USGS science. But I do think, even prior to this administration, there's been a fear & watering-down of language in how science can be presented, although I don't think this is consistent across USGS. For example for years, I've been told to not use the word "recommendation" in reports & manuscripts, or 'sh…
US National Park Service
US National Park Service	The review of all cooperative agreements over $50 K. Has prevented us for getting work accomplished. / / The constantly changing hiring rules for terms and permanent employees has effectively turned federal hiring into a difficult task. / / The lack of a budget or a director is an issue as well. No one directing the operations. No plan	I have not witnessed directly but the change in entrance clearly will affect the poor citizens. / / Lack of funding for lower income internships or school groups seems ridiculous.	The lack of support form NPS management to continue of projects (example Marine Protected Areas) that were moving forward are now not moving. / / The continued operations of NPS units while the government was shut down. You can not protect and preserve if you are not present in the NPS unit.	The paper reference and rules with no real field sampling experience is getting out of hand. / / Claiming accuracy or precision that is not really occurring and is beyond normal field operation capacities. Just setting things up to fail in the future.
US National Park Service	This complaint is not limited to the current administration. The NPS is directed to use science-based information to form decisions, but final decisions rest in elected officials that tend to ignore the science in favor of local economic issues. I feel the results are predetermined and I'm basically wasting my time doing the fieldwork that gets ignored.	No	Where I see the hand of commercial or political influence is in issues like land use planning, water usage, and species protection.	I feel the rank and file are dedicated to the idea of scientific integrity and practice it to varying degrees. The state and national politician are the major hurdle we face.
CDC	Only one year of the Trump administration, and we have not been placed under the microscope like the EPA, for example. We have been targeted to move to NIH from CDC. Who knows what this means? Once again our external funding has been zeroed out for FY19. The key point here is that NIOSH supports extramural research and training that is unique. If this funding is terminated, it is unlikely that an…	Canceling and delaying regulations is the obvious answer. However, NIOSH does not regulate (except for respirators). What I see from my low-level position is an ignorance of the continued down-grading of jobs and wages. "Race to the bottom" is the common phrase applied to wages, but I see this negative race applied to safety as well.	Several years ago, i.e. before Trump, a colleague completed a 4-year study, had it reviewed positively by NIOSH researchers, and prepared to submit the paper to a journal. One branch chief blocked the submission to the journal. A section chief resigned in frustration, and the principal author moved to a different division in NIOSH. This happens all the time, all over the government. Trump's Presi…	Some of your questions are poorly worded and some of the forced-choice responses are extremely limiting. / / Work on improving this survey. I know that several of my opinions and observations were not adequately or correctly captured in this survey. / / {REDACTED} /
USGS	It's too soon after the change in Presidential administration to see any changes. The President's proposed budget cuts to the USGS would however harm our mission.		I have not seen any. It should be noted that USGS is different from many other Federal Agencies in that we are not charged with rulemaking, and are therefore probably less subject to political pressure.	Scientific integrity is the cornerstone of our mission. Without it, our work would not have much value.
CDC
USGS	Our offices mission is not the same as the Agency mission. Our offices primary mission is to obtain funding as we are nearly 100 % soft funded mostly through other federal and state agencies. This dictates our mission.	Not really but see answer to previous question.	Don’t really know of any.	No
USGS	It has hurt morale and funding is tighter, plus people are in general concerned about the future of science, their jobs, etc. Many people talk about the issue of not being able to say certain words or phrases like "climate change". There is more oversight on who can go to science conferences and on larger conferences people are told that they can't go because we've gone over a certain number of a…	No	I publish in journals and have not had a problem with this issue, but colleagues have been taken to task by industry to fight them releasing their findings - through harassment, intimidation and requests for information (going through every email to look for issues and causing the scientists to spend a lot of extra time at this), plus industry then funds their own scientists to develop fake or fa…	Keep up the good work!
USGS	Hurt morale more than anything. Yet, we persist.	Decreased opportunity to hire summer students, interns, and technicians hurts our ability to diversify.	Scientific research is slow, tedious work which often requires the ability to admit you were wrong. Most research scientists are accustomed to being wrong much of the time. Managers and policymakers want to be right all of the time. Herein lies a disconnect. When all research is timeline dependent, there is no patience for creative investigation.	It is a privilege and joy to work with scientists with such high regard for ethics and scientific integrity.
CDC	No comment	No comment	No comment	Nothing
CDC
US National Park Service		African American and Hispanic communities have been helped by lower unemployment, more jobs, lower taxes, and in general less government oversight in the way of restrictive regulations.	I became aware of gross mismanagement of data by NOAA a couple of years ago. They did not yet have data compiled for October, so they just duplicated September's data and used that along with a number of previous months to claim that the fall was the warmest on record. Averaging in September twice is bound to elevate outputs artificially, supporting their pre-established warming agenda. Similar b…	Most folks that I know of go out to prove things a certain way, for example fires are getting worse, but when the data don't support their pre-determined conclusion; they adjust their data scope to support their main theses. Science doesn't work that way. Science allows the data to determine the conclusion. Science would find that fires in the Southeast are strongly correlated to La Nina signatur…
USGS	Budget uncertainty has limited our ability to conduct fieldwork and other research.
USGS	The constant denigration of the federal worker is demoralizing. The suggestion that 1/3 of the workforce doesn't 'fly the flag' is aggravating and demeaning. The interest in downsizing is pressing the agency to reduce the number of positions, including those available to science. The scrutiny of conference attendance is inane and a gross waste of public resources.	No	None	We're seeing a huge deterioration in the capacity of the bureau to attend to all the many science needs required of us. There is virtually no effort expended to bring in young scientists (I'm 50+ years old, but the youngest in my group); this is going to have devastating consequences moving forward.
BSEE	Regulatory changes have yet to be published and I have been excluded from their development. I can't answer until I can review the proposed regulatory changes. I guess I will have to comment as a private citizen when the new rules finally are released. Even though I was an SME on the previous rule of the same subject, I have been excluded this time.	No	My biggest problem with scientific integrity is the lack of experience in the work force. We cannot or will not pay what it takes to attract qualified people so we hire inexperienced and unqualified people.	No
CDC	Neglecting to focus upon climate change related public health concerns for the near future is dereliction of our responsibility.	I believe that current policy is encouraging less health insurance coverage among people in low income communities. This is assuredly a net negative impact action.	The specific problem that we face is refusal to jump into the climate change arena of impending public health impacts. Prognosticating impending changes that will negatively impact global health is CDC's responsibility.	CDC should not be controlled or influenced by politics. The political oversight exerted by the US government, including the HHS director and CDC director, should be subjected to external and public review by a non-governmental panel of public health scientists that has been elected by scientific peers.
US National Park Service
USGS	Decreased funding and staff reductions has impaired capability.	No	None	No
USGS	USGS water mission has been degraded primarily by USGS management at regional and national levels, because current managers have little clue about data collection and project needs of Water Science Centers.	Not really	Current administration has minimally affected Water Science Centers because we are not very visible and are funded mostly by cooperators in each state.	See email to {REDACTED}
USGS
CDC	Harmed because people now are more distrustful of government and what government officials say.	I think the hurricane aid to Puerto Rico would have been better if the majority of the population was white.	None	No
CDC
NHTSA	Certain programs that we are charged to oversee have been hindered due to some of the beliefs and newly proposed policies by the administration, and therefore the answers we need in order to prevent deaths are being blocked because the administration doesn't agree with these secular issues.	No	The process to get OMB/IRB approval is long, delayed, and out dated. Most IRBs at academic institutions are much more streamlined and efficient.	The people that produce research at NHTSA are very thorough and intelligent. I am confident of the work that is released and executed by NHTSA.
USGS	Lack of adequate funding negatively affects the completion of the agency's mission. Having restrictive definitions for the topics that meet the DOI Secretary's requirements for meeting attendance and presentations may have consequences in the future.	Any time there is less enforcement, then low-income communities will suffer the most because that is often where the pollution is the worst.	None I am aware of	Scientific integrity is at the heart of what practicing scientists do each day, and it is comprised of decisions made by scientists on a daily basis. There is too much emphasis on paying managers and creating bureaucracies that supposedly guarantee/promote scientific integrity. Those folks are a total waste of resources. USGS likes to pat themselves on the back for doing a good job because they'v…
US National Park Service				I think that NPS employees are doing their best to complete the mission of the park service with limited financial resources, decreasing staff, and increasing pressures from increased visitation and development.
USGS	Budget cuts will have long range negative impacts on the ability to serve national interests, primarily due to loss of talented young professionals.	No		A lot of really good people work hard to do the right thing and they are disrespected by the public due to politically-motivated misinformation.
USGS	Hiring freezes and restrictions have harmed the agency's ability to complete the mission. Additionally, the negative comments regarding federal employees in general, and the services they provide, has lowered morale and productivity.	No
CDC	Budget cuts impede our ability to maintain programs in place to protect the public's health both at home and abroad. / / Requirements for HHS level review for data collection from the public on issues of health, infectious disease, chronic disease, and environmental factors by the Office of Management and Budget (OMB) greatly hinders our ability to use appropriated funds efficiently, effectively,…	The CDC ban/prohibition on the study of gun violence and firearm deaths, and the failure of the federal government to allow funding of research to evaluate gun violence and self-inflicted firearm injury, disproportionately effects low income communities, minorities, and certain vulnerable populations. / / Failure of the federal government to allow research, funding, and support for syringe servic…	Not so much an issue of scientific integrity but of adequate funding for effectiveness. CDC has been fortunate not to have drawn the attention of this dysfunctional administration, perhaps because we do not regulate. However, adequate funding to do our job and maintain critical collaborations is essential to the agencies success. CDC works hard to advance public health globally; developing infras…	I work in the Office of the Director in the National Center for HIV/AIDS, Viral Hepatitis, STD, and TB Prevention, so as you can imagine much of our work is politically sensitive. We continue to advocate for robust science and effective public health programs even in times of crisis (such as now).
USGS	There has been no effect so far.	No. USGS does not make policy or enforce it.	None	Being a science organization with no enforcement or policy responsibilities, my part of the USGS has been and continues to be isolated from political influence. The major political effect on my work is constant underfunding, which has not gotten better or worse under this administration. That said, it usually takes 1-2 years for an administration to notice us, so any effect so far has been very s…
US National Park Service	The science in my NPS program is almost entirely impeded by chiefs and deputy chiefs for science who are not scientists, who have never published a paper, who don't understand or value science. That's a problem in a program that is charged with providing the science behind natural resource management. The incumbents predate the last presidential election. Recent changes at the very top of NPS, ho…	Not via NPS		The role of science in NPS has always been much weaker in practice than on paper. But over the first century of NPS, the role of scientific information and scientists was steadily increasing. That may or may not have stopped or reversed in the last year, that can't be distinguished by a single data point. / / With the increased importance of scientific information, in the past few years I have se…
USGS
CDC	The current administration has caused things to haul in the agency. It has made it almost impossible to hire the appropriate qualified staff.	Those communities are the first ones to feel the effects of the policy changes. It hits them the hardest because the agency will cut those programs first.	I have none to add.	No
CDC	Upper management are much more concerned with avoiding problems due to the current political climate than ever before. Although the general thrust is to find ways to fly under the radar and still get important work done, some projects have been denied funding because of potential political consequences. It has always been a culture of anticipatory ass covering regarding congress and the White Hou…	My work has long focused on vulnerable and underserved populations -- Latino immigrants -- so I have long been sensitive to the politics of my science. I have had a manuscript denied approval for publication by the institute because it mentioned that congress might actually vote on immigration reform. Even offering to remove any reference to congress did not do any good. And this was under Obama!…	As I mentioned in the previous response, I do know of one project that was denied funding due to the perceived "politics" of the topics. However, a year later, with the encouragement of upper management, this project has been resubmitted for funding. In great part, the failure of the administration to fill leadership positions has worked well for science as in the interim, experienced, profession…	Right now, the new administration has not been in office long enough to impact science on the ground. However, in 2 years it will likely be an entirely different case. So far, the annual failure of congress to pass budgets in a timely manner remain the greatest impediment to good science. Our current leadership is doing their best to buffer us from adverse impacts of policy upon science, but we a…
USGS	I think the downplaying of climate change issues by the administration is filtering down to the agency and affecting morale. This can only detract from our mission.	No	N/A	No
USGS	We hear of shifts in direction coming down from the Dept of Interior but so far, my research has not changed. Those changes, should they take place, will shift much of the USGS away from work important to environmental protection and toward work supportive of water use and resource extraction. Not a positive shift...	No	As is true of EPA, we are subject to frequent challenges from the Product Protection Industry.	In spite of the current political situation, I retain great respect for scientific integrity within the USGS.
CDC	Multiple continuing resolutions and the inability to pass a budget has drastically delayed the implementation of key public health emergency management programs and ultimately hindered our ability to protect the health of the American people.
CDC	Proposed funding cuts limits our agencies capacity for responding to infectious disease overseas and domestically. These cuts don't just affect our ability to prepare and respond at a federal level either. These will disproportionally affect smaller state and local health departments and grant funded programs that are important agencies invested in our work.	Yes. The current climate surrounding undocumented families, immigrants, or refugees has dramatically cut into years of efforts to build relationships with these adverse groups. This is important because certain populations are at higher risk for illnesses of public health concern but the current climate is driving groups 'underground' making efforts to address infectious diseases or other chronic…	I am not aware of any incidence of this at this time.	I would like to say that I really appreciate the agency and the work that is done for the American public and our global community. While no government agency is perfect I have a lot of faith in this organization. I have been with CDC for 5 years and I've responded to Ebola outbreaks in Africa, worked with various State Health depts., City Health Depts, and academic institutions. That being said,…
USGS	Uncertainty in the budget has been the largest obstacle to fulfilling our mission	No	N/A	I believe the scientific integrity within the USGS is largely connected with the professional culture within each distinct field center. Our center has a tradition of strong science, science-focused leadership, and rigorous internal review. I think there is some variability between offices that have less consistent leadership and review policies.
USGS	I haven't noticed any changes to the mission - yet.	No	None so far	No
USGS	An entire mission area changed its name to avoid having climate change in the name. That has affected many scientists in that mission area.	Lack of effort on climate change will affect low-income communities dis-proportionally more than others. In addition, lack of enforcement of environmental regulations will do the same. Have i observed these personally, no, not at this time.	The current leadership of the Water Mission Area is destroying the ability of the USGS to do basic water science by restructuring the Mission Area to devalue science and process related science. Many distinguished scientists have retired or left because of the poor leadership and lack of recognition of the science that was being done in the Water Mission Area.	As mentioned previously, the lack of leadership in the Water Mission Area and direction of the "science" they are making everyone pursue is very discouraging and disappointing. they don't value core science and don't value the work that has been done previously that makes the reputation of the USGS so high in the rest of the world. It was all done to "grow" the USGS and get more funding, but this…
USGS	The overall explicit and implicit attitudes of the current administration are anti-science, and concrete steps have been taken to overtly remove climate scientists from their posts or to muzzle their public statements. Such steps include drastically reducing agency funding (or asking for reductions, and with constant CRs in place, the budget is static and cannot accommodate new work) and actual r…	Personally I have not, not yet. But climate change effects are here to stay, and low-income communities will start to lose their water sources, their livelihoods, and their ecosystems.
CDC	Increased talks and discussions of being careful of what ones says publicly about the President or the Executive administration. Some leaders have mentioned in meetings the threat or possibility of reduction in force or reorganizations due to budget cuts of the current Executive Administration.	Yes. According to the 11 Alive News and from my own personal experience, CDC has an internal organizational problem with discrimination among people of color and people with disabilities.	I was one time verbally asked to change a report although the information was true. I did not want to do this. So, instead I requested that I receive the request in writing from leadership with the reasoning and justification for the change before I would execute the change. When I asked for this directive in written form instead of a verbal form, my stance was not looked at favorably.	Most researchers want to do was is right and evidenced-based to advance research. Also, most scientist have a great passion for advancing the health of the population. Unfortunately, there are circumstances where a few leaders with significant power and authority cause difficulty in upholding these values. Additionally, not everyone placed in a leadership position with decision-making power are t…
US National Park Service	I have lost funding for projects (climate change, African-Americans) because of the wording/focus of projects, purely because of the current administration's aversion to these topics. This is causing disruption to ongoing, multi-year projects I have.	I have lost funding for studying an historic minority population at one of the national Parks. This project would have helped us bring greater interest in and knowledge of the park to wider audiences, which will now not occur.	Restrictions on the use of "climate change" and "African-Americans" is significantly hindering the research I am able to conduct.	Please, please help us spread the word about the problems this administration is bringing down upon the scientific community. While we are all well-trained in whistleblower protection, I don't think any of us believe a) we would be fully protected for publicly speaking out or b) that speaking out will actually result in improvements to the system. The majority of the NPS itself is not the problem…
USGS
USGS	Our mission to study a changing planet is definitely impacted by an administration that doesn't acknowledge climate change. There is little interest in preservation and restoration of ecosystems. Currently the emphasis is on how our public lands can be used by sportsmen - not how they are sanctuaries.	Given the nature of my work, I would not have an opportunity to observe impacts on specific populations.	One of our senior executives, {REDACTED}, departed suddenly, with a very vague explanation from management. Rumor has it this was because he stood his ground on not releasing data that had not been through appropriate peer review.	I believe the scientists and managers are all trying our best to maintain our agencies integrity, and I believe some people, for example {REDACTED}, are "falling on their swords" to maintain our integrity. It definitely feels like the USGS has to circle the wagons to keep up our level of integrity that we pride ourselves on. Science and scientific integrity, peer review, etc. are concepts not und…
EERE	They have changed the way we communicate the value of our work.	Not through my work.	When asked by another federal agency to refrain from using the words "climate change" in a report and to essentially censor a document, my program director told me to push back. Final determination is pending.	My experience is that most EERE staff highly regard science, the scientific method, and evidence based decision making. Many are champions of science. Some EERE staff do not want to move forward with work on topics the current administration does not support.
US National Park Service
USGS	There has been no direct change to my particular area of the USGS although greater uncertainty in future funding has lead to hesitation in hiring new talented scientists and filling positions of those who have left. In the long run, I worry that we are losing a great amount of expertise and institutional knowledge because of funding decreases.	No	I have not seen any issues like this within the USGS or USGS publications in my research area.
USGS	The current administration does not support scientific integrity and has done all in its power to eliminate science. Budget cuts, reorganization’s and dramatically reducing the work force is detrimental for our science. The USGS is an unbiased science agency and all research associated with environmental health, wildlife and other non mineral issues have been eliminated from the FY19 budget. The …	No but that is outside my area of expertise.	I don’t have any specific examples from my work.	Stakeholders and the public need to voice their dissatisfaction with science policies and integrity. As government employees we are not allowed to speak out against our “leaders.”
USGS	The current administration is an embarrassment to science. The intentional nomination/appointment of people who are clearly unqualified for their position is an embarrassment. The lack of a Presidential science advisor and the gutting of OSTP, etc. is an embarrassment. Even though USGS work is noble, it is unpleasant to work with this administration and I am leaving Federal service because of it.	No	USGS does assessments of energy and mineral resources. The Dept. of Interior and specifically the Deputy Secretary of DOI have directly violated our published scientific integrity policy. The latest incident caused by immediate supervisor to resign in protest in December. I left the following month.	See previous question.
CDC	There is a hiring freeze which makes it difficult to do as good a job as we should	With funding cuts, many programs that can help lower income people are affected	Not aware of any such instances	No
US National Park Service	Overall the actions have harmed the agency. I believe that, at least in the upper management levels, there is an effort to not "rock the boat" and to keep quiet until there is a change in administrations.	No, I have not	I'm sorry but I don't know of any.	Even before the current administration, I believe there has been effort to work more closely with corporate america in order to make up for shortfalls in funding that has plagued the agency for quite some time. I believe in the long run this will result in a relaxation in scientific integrity standards.
CDC	The agency has been operating in a "defense mode", downplaying work the administration does not like and highlighting what it can. All to protect our budget from further cuts.	Work with vulnerable (a word we've been advised not to use) populations has been the first to be cut. Regarding global work, areas that are considered "soft" such as reproductive health or empowerment have funding reduced in order to keep some funding for other important activities like vaccination or outbreak prevention. /	Projects that have powerful private partners (like the Gates foundation or other wealthy donors) have an undue influence on how programs are enacted.We have a robust ethics review process to weed out proposals that are clearly biased, but some steering happens after a project has been approved. / Because of thin resources, these sponsored projects can become a choice of doing something that veers…	Personally I would like to see much more transparency in how and why public health decisions are made. Our agency is funded by taxpayer money to protect the public; in all that we do we must put the health of the public above our own interests and/or those of our supervisors. The difficulty is in making sure people know what we do, in contrast to sister agencies like NIH or FDA. If the populace d…
USGS	Proposed funding cuts, both to USGS programs as well as other federal programs such as the Great Lakes Restoration Initiative (which USGS receives funding for key research and assessment projects) has created uncertainty and hampered our ability to conduct certain mission critical work in an orderly manner. Having a Secretary of the Interior who gives lip service to "Create a conservation steward…	Putting a stop on science in potential mining areas has potential to impact resources that low-income and native American people use.
CDC
USGS	Cutting the climate work has led to destabilization of staffing; / DOI is beginning to impose policy-directed restrictions on cooperative agreements	Almost all our funding comes from California government entities, so no	We have issues with an "old boy network" of reviewers who are not always the most appropriate people in the field and/or do not adequately critique long-term employees' experimental designs. This is not a politically motivated issue, but an organizational culture and history issue, particularly in water.	By and large, we don't have the kind of issues EPA and other similar agencies are facing..yet
USGS	Scientists are voluntarily removing anything they think may be controversial from papers. No grants are available to do future research in areas deemed as controversial, so it is unlikely that more research will be forthcoming.	These populations are the most vulnerable to environmental stresses, so, of course. The lack of funding for hurricane affected individuals is one example.	The science itself is good but it's a pressure cooker. We have high level directives related to science integrity. They've even added a layer of scrutiny from junior scientists to look for data discrepancies. /	Full time permanent USGS scientists in some centers are being asked to obtain grants for their own salary as well as that of their staff. Given that almost all agencies cannot give funding for federal salary, this demand shuts down much of our research. Also there is no funding for certain topics, so that research will not be able to continue unless shrouded in the cloak of another topic. Most of…
CDC	I'm pretty sure this is public knowledge but the White House advised CDC policy makers against using certain words in budget requests (i.e. "science based", "evidence", "transgender", etc.).I believe this has negatively impacted certain programs within CDC which is primarily a science and evidence based organization. We rely on data to inform and make decisions towards improving the public's heal…	I believe those programs within CDC that rely on certain banned words (i.e. "transgender", "social determinants of health") for their programs are the most negatively impacted. These programs have already seen huge cuts to their budgets which is particularly heinous, seeing as they serve the most vulnerable within our country.		CDC, as an agency, is outstanding in that we uphold the tenants of scientific integrity regardless of the administration in DC. Our ability to respond to health issues is obviously directly affected by our budget and in that way we are limited to what we can justify to the White House as necessary. Obviously, if an administration does not value scientific integrity, it severely limits the work th…
USGS
BOEM
NHTSA		No		No
USGS
CDC
USGS	Funding delay (owing to DOI secretary office review of grants) means wasted time and money and potentially will affect ability to conduct the science in a timely manner	No		The scientific integrity review approach (FSP) for peer-reviewed publications is not impractical or onerous in principle; however, the record keeping is cumbersome and the process is inefficient. To date i have not found it to be overly restrictive, but that could be because my work is not of topics that are contentious or policy-sensitive.
US National Park Service	Hiring, financial assistance agreements, and funding opportunities have become very complex in a deliberate attempt to make our agency ineffective. My social media access was rescinded so I can no longer share science through facebook and twitter. Travel to conferences to present science is severely restricted.	Increasing NPS fees will keep low income populations out of parks. This is part of the plan to separate people from nature and keep them away from one of the government agencies that most people support the NPS.	This has not been an issue for me.
USGS	I cannot speak for higher-level USGS policies, decisions, or actions, because I don't know and don't pay much attention to those. I only know my own personal work experiences and those of a small number of colleagues. I personally haven't experienced much change based on the current administration. Because I work on climate change, I was worried my work might be censored in some way, but that has…	No, because my work does not relate to human populations much at all (it is all ecology).	In my own person work I have not experienced any problems with scientific integrity. I am alert and watchful for such problems but haven't seen any yet.	Because I work on climate change, I was nervous when Trump was elected. I am very suspicious of Zinke and his motives. But so far, my personal work has been completely unaffected and I have seen (again, only in my person limited sphere of experience) absolutely no signs of censorship or scientific integrity problems. I am cautiously hopeful that no such problems will develop, but given this admin…
USGS	A lack of consistency in decisions made by senior level managers.	No	Loss of voicing certain opinions or recommendations in scientific publications to managers due to IPDS review process guidelines.	Get rid of internal agency review restrictions applied to the peer-review journal process.
US National Park Service	I believe the recent actions (e.g., opening up federally protected lands to energy development) harm not only our agency's mission, but the health and well being of the very planet that supports our existence.	This is a rather broad question. In terms of recent tax cuts then yes. In terms of environmental policy actions then not necessarily because they effect all levels of the population.	Recently, we were asked to avoid using the term climate change in our general management plan, but park staff elected to retain the sections because removing them would be irresponsible given the existing scientific data. Whether the sections will be removed by senior officials in the forthcoming publication remains to be seen.	Not at this time
USGS	The lack of a an actual budget makes every aspect of our mission more challenging. If they are going to do a CR, then they should do it for a longer period of time.	No
US National Park Service	Not sure of the future of the agency, its expertise or its mission. Administration has unrealistic understanding of NEPA and the importance of avoidance or mitigation. Expect scientific positions will be decreased and workloads would greatly increase as agencies are merged.	No	Reduction in the size of national monuments for the benefit of energy extraction. proposal to finance backlog of NPS projects through energy permitting fees. nothing so far specific to my position or group.	From my perspective, the employees I work with have the highest standards of scientific integrity, remain focused on their work and clearly accept climate change as the primary issue in the future of our public lands.
USGS	We have been self censoring to avoid conflicts and I am sure our site is not unique in this. It is a terrible way to run a scientific organization, but the Secretary of Interior has been quick to limit our research into fields that conflict with Administration policy.	No	The only problem that I have noted so far is the removal of climate related topics from our web pages and the playing down of research findings.	Not at this time
US National Park Service	The current administrations negative view of science is harming the agency' mission.	Not to my knowledge at the present time.	We have seen the removal of lands from national monuments in the west in order to provide oil and other mineral explotation of the resources which were protected from explotation form private companies.	Overall, the scientifiec integrity at NPS is very good among the staff; however, the political appointees have disrupted daily routines designed to protect our natural and cultural resources for the public enjoyment.
US National Park Service
USGS	It has clearly impacted our ability to work on issues related to climate change.
CDC	Certain topics are not addressed as much.	No
USGS	No impact yet on energy related research.	No	Recent data quality problems within the USGS Energy Geochemistry Laboratories (not politically related) were taken very seriously and some (although not all) appropriate actions were taken to redress this.
CDC	1. There is a lot of confusion in general that contributes to inefficiency. For example, hiring people even to fill positions vacated by senior staff have become more confusing, with more levels of scrutiny. / 2. I've been at CDC for 12 years and have never had to worry about avoiding certain words in my work or reports - until this year. / 3. Working in global health, CDC is losing it's footing …	Not currently, though I would expect this to change in the upcoming years. Our division's work in lower- and middle- income countries makes it likely that we will soon be facing budget cuts.	For the most part I think that at CDC the scientific integrity is quite high due to the quality of it's staff and the culture that we work in. I have not personally come across any problems related to integrity, but I have trust in our current branch, division and (acting) agency leadership that there would be support to maintain integrity even for politically complicated topics.
CDC			Inability to do gun violence research due to political sensitivity and congressional backlash. Even if it is not "banned", firearm research could place CDC's funding in jeopardy and is therefore avoided.
CDC		Transgendered persons
US National Park Service	There are actions being taken by the current administration - like review of all cooperative agreements to make sure they meet the Secretary's priorities that I have NEVER seen before and I have worked under Republican and Democratic administrations. I think these activities are illegal since the needs of the NPS are set up by law and do not change with administratons.
USGS				Scientific integrity within the Scientists at the USGS is impeccable. This does not seem to be the case for people in appointed leadership positions within the DOI.
CDC	I do not believe it has impacted our agency other than the hiring freeze which has limited our work and ability to meet shareholder demands.	No
USGS
USGS	Budget issues have slowed the process to to do work and not allowed proper planned.	No	USGS is a strong organization when it comes to scientific integrity.	No
CDC	The selection of inappropriate political appointees to lead both HHS and CDC has delayed work and caused confusion at all levels of CDC. / The controversy about the "7 forbidden" words/terms for CDC budget documents has limited how CDC scientists can discuss and describe their work. However, contrary to what was reported publically, this is not the first time CDC scientists have had limited word …	If CDC scientists have to use verbal gymnastics (to avoid specific terms/words) to describe the impact of their work this will have an impact on policy by making science more difficult to understand.		In general, I am extremely proud to work for CDC and of the scientific work that CDC supports. It is unfortunate that there is an inability to agree on a budget at the highest levels of government causes chaos and instability at the level where the important work to prevent disease, injury, and disability occurs.
USGS
USGS
BOEM
USGS	The lack of a budget SIGNIFICANTLY affects our ability to do science. We cannot collect or analyze data when we are told we have no budget, and we can't spend money. We cannot do our job when we cannot collect and analyze data. We cannot even tell the world what we are doing when we have no money to pay for publication or present our work at conferences. We have been operating under diminishing f…	N/A	One employee made a high visibility mistake with regard to data release a couple of years ago, and since then the USGS has invested a gigantic effort in scientific integrity training to make sure that never happens again. Scientific integrity is our number one priority, and always has been. When one person breaches rules on any front, we always get 10 new rules to prevent another breach. I have w…	I am very proud of the work that the people do in my office. We are all committed scientists and work thousands of hours more than what we get paid for. Researcher scientists are perennial graduate students, always learning and thinking about their projects.
USGS	Proposed cuts in the administration's budget proposal greatly hinders the ability of the agency to carry out its mission.	No	None that I am aware of	No
CDC
USGS
USGS
CDC		Yes - the inability to fund post-abortion care in hospitals in the public sector in Africa will likely increase mortality in healthy young women
USGS	We are crippled from getting our job done. Morale is extremely low, and there is no trust that our scientific opinion is valued or utilized by the administration. The secretary of interior is a nightmare, and disregards his employees.	Yes. Services to these groups have declined substantially.	The policy of the USGS has little to do with integrity. It is used more as a filter for leadership to make sure our work is not inflammatory to special interest groups.	One of the biggest attacks on science productivity is covert creation and transfer of administrative hurdles to the scientist. We spend most of our time hoop jumping, getting approvals and justifying our existence - there is little time or resources remaining for work.
USGS	Secretary level policy and oversight is slowing down collaborative activities that we previously routine.	Unknown	N/A	No
US National Park Service	Trump is pushing to rescind the 9B rules that protect national parks from oil and gall drilling, which has the potential to be catastrophic, not only to the NPS's mission, but to the environment as well. This includes offshore areas that are within the boundaries of a NPS unit.	No; however, I'm not really in a position to.	I've not experienced this in my current job with the NPS; however, this situation (significant edits) did occur with a co-worker when I was with the US Fish and Wildlife Service.	No, not at this time. I expect more scientific integrity cases to arise with the current administration.
US National Park Service	We have been asked to removed the words "climate change" from funded projects, but have not changed anything we are doing. So, I would say there is increased stress/distrust/disdain, but no tangible change in our work.	Increasing park fees is likely to discourage low-income individuals and families from experiencing our nation's most inspiring places.
USGS				USGS data is not in question but your political probe is in poor taste and not relevant to actual science.
EPA	Previously if we were uncertain on a risk assessment issue, we would characterize the risk to be protective of the uncertainty. Now we handle the uncertainty qualitatively resulting in less conservative risk assessments and less incentive for industry to provide quality data for risk assessment.
CDC	Budget cuts have reduced any programs related to global health. The hiring freeze has prevented positions from being filled or back-filled if someone leaves.	Closing 39 CDC offices worldwide will have a substantial impact on the agency's ability to serve populations abroad.	None observed	None
USGS	The most difficult aspects are changes (decreases) in appropriations and hiring freezes, making it difficult to hire and maintain a quality level of research, staff, and products.	Yes of course, though not directly related to my agency or job duties.		I believe the USGS and leadership to have the highest levels of integrity; it is only in dealing with DOI regulations and federal budget appropriations where we have seen issues with maintaining and effectively communicating quality research.
USGS	Funding uncertainty makes planning nearly impossible. Name changes of division and projects to hide climate research. Morale is as low as I've ever seen.
USGS	There is complete uncertainty about budgets, there is no feeling of support for scientific research which has created a serious morale problem. ALso, the lack of leadership for science has resulted in a brain drain with experts leaving or retiring.	No; I am not in a position to see these potential impacts.
USGS
CDC	Not sure. Although reports of potentially banned words such as "science-based" and "evidence-based" (as reported in the Washington Post) is not comforting when thinking about working for an institution that is suppose to base its decisions and policies on scientific data.	No, not personally
EPA	We don't have the travel funds to conduct our mission-related work for assessing water quality in streams for states in our region.	Not specifically, but the reduction in travel resources will effect our ability to respond to EJ communities and issues effectively.
BOEM			Example refers to economics not natural sciences- / / The Department tried to arbitrarily change a BOEM performance measure in the new DOI Strategic Plan for Fair Market Value from a range (BOEM's methodology) to a whole number, not even a percentage. This would have guaranteed that BOEM failed to reach this performance target and would have contradicted BOEM's established methodology of calculat…
USGS	My agency and mission have been affected primarily by reduction of budget levels proposed by the current administration. However, the effect is primarily to cause uncertainty and hesitancy to proceed with work because Congress has, in general, restored or mostly restored budget levels. Attendance at scientific meetings has been reduced by establishing quotas for the number of attendees. Attendanc…	No	I have not experienced any of these problems.	In general, scientific integrity at the USGS is excellent. However, I do not work in an area or arena where political considerations are often encountered.
USGS	It is frustrating to see funds moved from climate and other areas doing important science, even though they are being moved to my mission area (Energy and Minerals). Budgets for Science Centers with climate-based researchers have been hit very hard, with many researchers (even those not working on climate) having zero operating expenses to do research.	No	This is third-hand knowledge, but a high-level leader in E&M apparently resigned after receiving pressure from Interior to send a draft of a sensitive report on ANWR prior to publication. The leader resigned rather than fill this request, which would have otherwise lead to the potential for (or appearance of) censorship.
CDC	I've noticed increased support for issues in my area of work.	These groups are included in the research that we do at CDC and I've noticed no adverse issues related to findings.	In 20 years, I've never experienced any issues with scientific integrity at CDC. The groups with which I've worked have been diligent to adhere to research findings and have not been swayed inappropriately by political motivations.	I'm proud of the work CDC does.
BOEM	Current efforts to streamline environmental reviews has been helpful in cases where procedural challenges and exaggerated timelines have hindered the application of sound science and objective reasoning.	No	Currently, the influence of public opinion fueled by narrow interests and a general lack of understanding is a barrier to using good science in decision making.	The way the current administration frames issues and attacks perceived problems is challenging but there are fundamental improvements that can and should be implemented to allow for better decision making. / / In terms of science, we should remember that we support sound scientific methods in our quest for data. Similarly, we hope to align decision making with the scientific method. Data will upd…
US National Park Service	It has definitely interfered with our ability to get funding in a timely manner. I hired seasonals in May and received funding to pay them in September (Sept 30 is the end of the fiscal year and the deadline for spending money). / / The Sec. of the Interior is encouraging NPS to expand hunting and recreational opportunities in National Parks. This is a fine idea, but it takes away opportunities f…
US National Park Service	Undermined belief that decisions will be made on sound science	Not personally		We are told to make management decisions based on sound science. How is that believable when this current administration appears to deny sound science? Money spent on gathering good data might be better spend on something else.
US National Park Service	We have not been affected at the local level by the more egregious actions that have been reported (e.g. eliminating monument designations). We were being harmed by the funding uncertainties created by the CR's. It remains to be seen what impact the "re-orienting of priorities" means in practice. A huge impediment to getting work done is by creating bottlenecks for cooperative agreements that exc…	Well, if we can't educate and mitigate climate change who's going to bear the brunt?		Great people, work goes on at the lower levels by fewer people.
US National Park Service	I believe than nearly all science based positions in NPS are try to fly under the radar in hopes of not bringing attention to the current political appointees. This is the case since we realize there is no direct financial benefit to them and it appears that is all they are are interested in. I am not yet (but it is heading in that direction with recent appointees) saying this is withing NPS, but…	Increase in NPS admission feeds impacts lower income families more than higher income families. In addition, the promotion of hunting and fishing rather than non-take recreational activities caters to weather people. NPS has fewer education programs to children who can not afford to go to parks...	None at the moment but the future is looking like this may occur.	We need more science in parks to help make good decisions to support the NPS mission. However, it is very apparent this administration wants less science and more for profit programs.
US National Park Service
USGS	The number of scientists allowed to attend large meetings has been severely limited. Both domestic and international conferences have been affected. This hampers our ability to share our research and keep up to date on the research of others.	It is very difficult for scientists from countries outside the US to obtain timely visas to travel here. As a result, far fewer scientists from outside the US are attending meetings in the US.	Senior USGS management has censored scientists on multiple occasions. For example, video of a research talk on earthquake early warning was removed from the USGS website because there was concern that congressional staffers might see it (the research pointed out difficulties with earthquake early warning, which had yet to be funded fully by congress). Often politically contentious scientific resu…	The internal review process is out of control. It gives senior management complete authority to make edits to scientific publications. Scientists have no recourse to protest changes that water down language and may not be scientifically valid.
USGS
USGS	I biggest bottleneck has been a lack of funding, a lack of the ability of Congress to agree on a budget (i.e., unknown future funding), and a lack of replacement of career employees after retirement. In addition, the direction of funding has changed. While I have never been told to stay away from saying climate change or doing that research - funding in this area has certainly decreased. This is …	It would be great to hire from local communities, which around here are considered disenfranchised in STEM fields/education. Lack of funding makes this difficult, and doesn't help this population of young, aspiring scientists to get important experience without having to leave the area.	Honestly, I feel like as far as my work has been concerned, adding admin tasks that seem politically motivated just take time away from doing science research. An example is a recent form we have to fill out for co-op agreements that makes us explicitly state how the co-op agreement relates to directive of the Secretary of Interior, and these directives have a lot to do with a balance between "bu…
NHTSA	My upper managers have been supportive in supporting science in explaining why fatal crashes occurred and what could have been done to prevent crashes.	No	None that I can think of	No
USGS	Denying climate change by the current administration is completely contrary to the scientific facts that USGS and other researchers have documented. This non-science approach to decision and policy making threatens to compromise the USGS mission of providing the best science to be considered for management decisions.	No		Thanks for conducting this survey. I hope the results are meaningful and can be used to help keep USGS on course with its mission.
EERE	Without a budget and with many leadership roles empty, it's hard to make any sort of research plan. The uncertainty makes it nearly impossible to plan out a research portfolio. We are also understaffed.	The programs being cut or de-emphasized are the market integration activities, including with residential customers. Instead the focus is only on early-stage R&D. Indirectly, this influences low-income communities because it's less likely technologies will make it to market and into their homes, so they will continue using less efficient (and more expensive) alternatives.	I was told not to use the word "forecasting" because it's too sensitive. Even for short-term weather forecasting that does not involve climate change at all (I settled on alternately using weather "estimation" and "prediction" instead). I was also told I couldn't touch the topic of long-term weather prediction for building design, although we are designing buildings that will have to withstand th…	All of the non-political management in my office is fantastic. They are truly committed to scientific excellence. They are also in a very difficult position because they want to support what's important, but they are aware of the political reality of what research topics are viable and which are not. The decisions, often necessarily, become politics-driven instead of scientific-importance driven.
USGS	Anything to do with "climate change" in the by-line has been zeroed out or very drastically reduced.Anything to do with biological and hydrological activities in the field have been drastically reduced. The overall budget for the USGS has been reduced by about 250 million although dollars have been strongly allocated to "promote energy dominance and critical minerals independence" which is just a…	No	Our USGS dollars are being wasted to reorganize us (yet again). It is estimated it will cost $500,000 to reorganize and that we will save 8.3 million dollars. I really have no idea how they come up with this. Meanwhile our FY17 budget was 1,085 million dollars, FY18 (was? is?) 1,0778 million dollars and FY19 is 860 million dollars (-218 million dollars). Since we still have to pay salaries and sp…	None
EPA	Harmed	No
USGS	I think it has chilled the value of science in decision making.	No	None	Integrity is very high. The value of science at the DOI level (above the USGS) seems moderate to low.
USGS	The current administration is sowing seeds of doubt about the usefulness and integrity of science. If science doesn't matter anymore, I worry that decisions regarding environmental regulations will be made capriciously or to benefit industry, rather than to protect the resource.	This is not within my research purview, so I cannot answer.	I know of none at my field office.	There was recently a scientific integrity "lapse" at a usgs office that led to increased training and administrative paperwork for all employees. This does nothing to solve the problem - it only creates more busy work for scientists that need to be spending their time doing science (not ineffective training or filling out endless database queries). I understand that instituting additional trainin…
USGS	Political appointees at the Department level require review and approval of all research grants over $50,000. This impedes new and ongoing research. They reaxt negatively to any surprises, hence, even positive research findings often are not publicized. They want to know who is funding and who is a partner on every research project. They want to see a list of all proposed publications well in adv…	No	I am aware of a potentially egregious violation of ethics involving political appointees requesting confidential scientific information. I cannot share the details.	Current USGS leadership has strong integrity. Political appointees at the Department level micromanage USGS information out of fear of retribution from above.
NHTSA
USGS
USGS	No real changes due to current administrations feelings on science. More strictly budget issues and uncertainties.	The USGS does not create policy. But the overall U.S. policy is changing in a way that does not protect the above mentioned groups.		I feel that the USGS is somewhat buffeted from the issues this survey is centered on due to being a non-regulatory gov't agency.
BOEM
CDC
BSEE	The current administration has continued to allow advocacy groups to be present during technical discussion of scientific or technical nature.	No	The general question relates to the adequacy of ASME baseline data for subsea applications. / / In general, there is no credible independent third party who does not have a demonstrated conflict of interest for virtually any high technology issue around materials science, modeling, and failure mode effects analysis for subsea applications. The topic is highly specialized and experts all make thei…	The ASME committees and other ANSI approved standards bodies have inherent conflicts of interest as well because the members of those committees represent their companies' interests. The methods for considering decisions regarding scientific integrity and transparency over conflicts may not be adequate. / / More work should be done to establish the ethics of rivals commenting on each others paper…
USGS	Environmental science research is harmed by the administration's continuous message that facts and science and environmental health are bad. / Government service is harmed by the continuous message from Congress as well as the administration, that civil servants are a bunch of dishonest sloths. / No organization can do good work with this kind of budget uncertainty and political game-playing with…	Low-income communities, sensitive subpopulations, and minorities, because of where they can afford to live and their lack of financial safety nets, are at greatest risk of bearing the brunt of our nation's refusal to mitigate and manage environmental hazards and climate change.
CDC
USGS	The Branch of Research (National Research Program) was dissolved into the Water Mission Area. The NRP had projects related to various topics. These projects are now defunct and the people have been integrated into Branches related more to financial resources than science-based issues. The loss of the internationally acknowledged research group is a loss for the organization, science, and the Amer…	No	I know of a person who was disciplined for doing his job. Because the person was an employee, they did not have complete status as a whistleblower, even though he was. The whistleblower procedure has some holes, one of which was that management was able to write a shoddy and inaccurate account that blamed the employee that was not subject to review or correction.	I have known a few cases of misconduct in the past 50 years. I believe they have been pursued and resolved conscientiously. I do not think that applying more rules and oversight would have made any difference. The key is to establish the ethic and morale in the employees, which requires leadership and support.
USGS	Uncertainty over budget is a major impediment to progress.	No	None to my knowledge.	No, I believe my agency takes scientific integrity seriously.
US National Park Service	New DOI guideline on financial assistance requiring approval of all cooperative agreements with academic institutions by the NPS Director, DOI Sr. Advisor to Asst. Sec. for Policy, Management and Budget, or Asst. Sec. for Fish, Wildlife and Parks will seriously hinder our ability to work with scientists at universities and other organizations to do our research and monitoring. Even if all propose…	No	In my experience, park managers (superintendents) have become more and more reliant on scientifically credible information to make management decisions (this over the last 20 years or so). Even with some of the rhetoric coming out of the current administration, NPS managers I work with say they support our research and monitoring and want us to continue the work including reporting and publicatio…	I am cautiously optimistic that NPS has built a culture of using objective scientific info. for decision-making and will continue doing so. At times, it is appropriate to make decisions based on other concerns (e.g. economic concerns) but I believe NPS managers will clearly state when that is the case regarding a specific decision. I also think current NPS managers will "push back" if/when a poli…
USGS	Restructuring of the USGS Water Mission Area has made things confusing. Seems to be less National leadership from above the level of our Center. The threat of cuts to the agency, and the negative views of science hurt morale.	No	I currently work with a group where scientific integrity is paramount. / / When reports are reviewed, and entered in our IPDS database we are asked to check a yes/no box about whether the information is sensitive.	No
CDC	It has had no effect that I have noticed. However, I have noticed an obscene amount of bias in this study.	No	None. This is one of the most biased studies I have ever seen. I am appalled, actually. Who approved the wording of these questions?	No, but I am concerned about the integrity of UCS Scientific Integrity Study and ISU.
EPA
CDC
CDC				I cannot adequately answer the question on climate change as those issues have not come up in my work in the last year.
US National Park Service
USGS	The main problems have been the hiring freeze and the ongoing budget uncertainty, both of which interfere with carrying out our mission.	USGS is purely a science agency and doesn't make policy. I have not personally observed any changes that disproportionately affect vulnerable communities.	The general level of scientific integrity at USGS continues to be quite high.
US National Park Service	Honestly the biggest "political hurdle" we've had to deal with in my opinion is the fact we've been operating on continuing resolutions for the last several years.
CDC	They have had very little impact.	No, I don't know of any important policy changes that are relevant.	I won't get into specifics, but I see examples every day of scientific integrity being upheld by very conscientious scientific leaders. That hasn't changed in the last year.	I have very high confidence that CDC leadership sees scientific integrity as one of the main sources of CDC's credibility with the public, and that they will do what they can to preserve that credibility.
US National Park Service	Harmed our mission through denying climate change and other environmental concerns.	Not in my region. I work at a park and we have active outreach to these groups.	In my work, that has not happened other than a subtle de-emphasis on specific "red flag" terms such as global warming or climate change. However, in the NPS there has been no overt attempts to date to deny these issues.	Integrity is good still, but due to falling staffing levels and budgets there may be a time when science becomes second place to shortcut politically-based policy decisions. I have not seen that yet, but the service and especially science and resource management is slowly dying of neglect and lack of funding.
USGS	Conference attendance disallowed, specifically to AGU fall meeting. Department level approval required for conferences with budgets &gt;$100K. Naming convention of future conferences reframed as "workshops" to avoid DOI level crackdown on "conferences". Climate and Land Use Change mission area renamed "Land Resources" and director re-assigned. Budget decreases are drastic. All staff are overworke…	No, as an agency who is 88.5% white, we fail to consider #SciComm to minority populations despite our mission to "publicly disseminate" data. Example: Puerto Rico offices in Water Mission Area present real-time data online without Spanish translation offered. Facebook users were translating and posting our information during Hurricane Maria because our "unbiased" science mission fails at thinking…	43% of USGS employees have experienced or witnessed discriminatory harassment in the past year, yet the agency / department have found zero instances of discrimination since 2012. Our science integrity officers have openly admitted that many of the issues they confront involve an element of harassment. Top leadership is open-eyed and engaged on this topic with the exception of HR and the Solicito…	Overall, most USGS employees take our mission of "unbiased" science very seriously with the exception that many fail to consider or recognize that science from an organization that is 88.5% white is inherently biased.
CDC	It's too early to tell due to the turnover of both department and agency leaders; however, the appointment of individuals with ties to industry does cause significant concern to those of us in career positions.	My work is global health, which is almost entirely low-income, sensitive and minority populations, so yes. This is mostly due to cuts in funding more than policy/ideology issues though.	As previously mentioned, I primarily see this in terms of funding and personnel to do the work, not ideologies specifically. However, the loss of funding and the freezing of personnel are severely impacting our work in global health security.	Nothing comes to mind
USGS
USGS	While not directly affecting my own work, other scientists within the USGS have been pulled from climate research. Some climate data has been made inaccessible to the public.	No, nothing that harms only minority populations.		The USGS takes scientific integrity very seriously and I've seen nothing over the last year to suggest that this has changed.
USGS	Harmed	Yes. Sea rise and residents of US territories.
USGS	Low budgets are problematic
CDC
CDC	The agency's overall credibility relies on the public's recognition of the importance of a strong, scientifically valid evidence-base for making public health decisions. The current administration has actively sought to undermine science as the basis for empirical truth in any number of realms. They have propagated the notion that empirically confirmed 'facts' can be mutable or subject to persona…	Yes, we are being informally influenced to focus more on projects and activities that investigate disease risk or help "all Americans", not just those in specific risk groups (economically disadvantaged, LGBTQ, people of color, etc.). We have had difficulty getting data collection instruments relating to gender identity and sexual orientation through the OMB clearance process.		CDC is perhaps in a better position than other agencies to resist the tide of anti-science bias due to the strong commitment of our professional staff and because of residual trust with the public. So far, we have not experienced the politically-motivated purges that appear to be more common at EPA and Interior.
EPA	Administrator has denied scientific finding just on the base of supporting industry sectors he previously worked for in OK.	Yes, climate change induced droughts and fires have adversely impacted communities of color.	Valid enforcement actions are stalled by making processes unnecessarily needing to go through OGC reviews at HQ.	Integrity has been a foreign term since Pruitt took reign.
USGS	The Presidential and House Marks on the Budget for FY18 have lined out our climate and landuse change research. If this cut holds, it would have a 27% cut to my research center's budget. This kind of potential cut has stagnated all research (even those research projects on other lines of funding), and has caused us to layoff all non permanent staff. / / Proposed budget cuts and budget uncertainti…	No	I think USGS's science integrity programs are strong and I don't believe they have been affected by any changes higher up. / / There have been efforts to "re-brand" some science, but it has been clear that we don't change it.	Thanks for asking.
BOEM	Budget has shifted from research to Administration's priorities for oil and gas development.	No
USGS
CDC
CDC	The administration has not changed my research from prior administrations.	No	None	I find this survey to be rather politically motivated against the administration. I fail to see how it is unbiased based upon the questions that were asked. Thus, I suspect that the outcome of the survey is going to be biased. / / In fact it is really a shame that the Union of Concerned Scientists is doing the survey through a respected university. Why does the UCS need to be doing this through I…
USGS	Budget cuts have had a profound negative impact.	No		Dictatorial, high level managers, with single issue focus severely limit creativity and diversity of ideas, concepts, and productivity.
US National Park Service	The dministration has added a requirement that all task agreements with non-profits agencies must be reviewed by our Washington, DC office. This extra layer of review added more time and work for us, which has harmed our ability to do our job since we are already working with a skeleton staff.	This isn't an issue with my position.	None for me at this time.	No
US National Park Service	Funding has been removed from science in the agency and funding has been removed from the agency.	This has not usually been an issue.	There are many examples in NPS of really good work that was used to protect or change problems using good scientifically supported facts, however I do not feel comfortable in listing them. There are some examples when they have not supported science but this is much rarer. NPS is usually good about supporting the resources of the NPS and those decisions are made and communicated up through the Wa…	I believe it is too soon to assess the impacts of the current administration on most things in my agency. It generally takes more than one year to see changes and these come from appointees. Since the administration really hasn't appointed anyone to the NPS it is mostly career staff running the agency in an acting role so this has served as a buffer. We see the most effect from a loss of funding …
USGS
US National Park Service	Climate Change response and research is not longer supported	Yes, changes in NPS policy could effect people who are reliant on subsistance hunting and fishing as well as Native Alaskans.	I do not have any specific examples.	No
US National Park Service	Certain science related changes by the current administration have had to be circumnavigated. This has slowed/harmed the mission, but not negated it.	None observed
US National Park Service
CDC	No apparent change	The previous administration redefined much of the standard terminology used in our public interactions which has been detrimental in our working with underserved populations.	This was more apparent during the prior (Obama) administration with content being reviewed by non-governmental advocacy groups.	Concern that some of the major universities are exerting too much influence as to what projects are initiated and how they are executed.
CDC	They have caused confusion and frustration within the CDC towards future operations	No, my work is more globally-focused and I would not see these changes enough to comment on	Extra spending on behalf of the previous HHS secretary Dr. Price, or inappropriate investments by previous CDC Director Dr. Fitzgerald.	The immediate managers and Department Directors have shown exemplary scientific integrity at CDC. Most issues have come from higher, appointed positions.
US National Park Service	Generally, the systematic attack on scientific integrity hurts many federal agencies, especially those that use science for policy and decision making. For the NPS specifically, the immediate reversal of Director's Order 100 was a clear message that science in general, and the use of science in decision making was not a priority for the new administration.	No, but this is not my field.	Not any personally.	I don't feel totally comfortable taking this survey in this political climate, but I feel that it is important. Here's hoping the upper management at DOI don't find out I did this. ;-)
US National Park Service
CDC
USGS	The "Climate and Land Use Change" Mission area - one of the seven main divisions of the USGS - was instructed to remove the word "climate" from their title. Rumor has it that a high-level USGS manager resigned due to perceived unethical demands placed on him from the Department of Interior. Losing him hurt our ability to do our science and meant that we lost valuable outside perspective, since he…	Not in the USGS in particular.
CDC	Funding cuts have stopped intervention research mid-course that could have benefited millions.	The above intervention research was 100% aimed at vulnerable, low-income, minority populations.	Political considerations at HHS stifling CDCs scientific work and publications	An unintended consequence of the Paperwork Reduction Act and the subsequent need for review of scientific questions directed to the public have reduced both data collection and the number of citizens exposed to valid scientific inquiry by federal government entities. If citizens do not get asked questions about their experience(s) by governmental entities, and come to understand the reasoning beh…
EPA
US National Park Service	It is like telling the captain of the Titanic that icebergs are not real.	No
CDC	Not decisions related to science -- just hiring freeze and general lack of a plan.
CDC		Cuts to SNAP, housing, TANF, and other income supports as well as work requirements may increase risks for children and families in ways that affect children's ability to learn and interact with others and increases their risk for engaging in unhealthy behaviors. These effects will not only harm them now and as adults, it will also harm their children.
USGS	I am not aware of any effect, so far.	I have not observed any impacts.	N/A	No, thank you.
USGS	The current administration has stifled science in ways I have never seen. We are being forced to bid popular projects so they don’t stand out to much for fear they will be cut. I have had a project put on hold for several months with no explanation given. The cuts have forced massive reductions in staff and hindered our ability to conduct science. Moral is terrible because we know our work is no …	The research we do influences people all over the west. A lot of these people occur in rural areas that would be negatively impacted by the decline in our work.	No specific examples. We just see the administration do the exact opposite of what they tell us to do when it comes to integrity. Instead of follow the leaders it’s do as we say not as we do.	The attacks on science and logic will have far more consequences than just the scientific community. In a time where what you want to believe becomes “fact” and no amount of actual evidence can persuade someone, far more than science itself could be lost.
EPA	The implementation of amended TSCA, which is supposed to increase the amount of chemical data used by EPA to determine its risk and whether to further regulate its commercial use, has not lived up to the spirit of the law. Political appointees are from chemical companies and industry trade groups and are willing to neglect strongly enforcing the data required from companies in order to fast-track…		Programs aren’t allowed to speak to the press without it passing through the politicals - even if we’re providing public knowledge, and our programs are based in community outreach and right-to-know. / Chemical reviews (hazard and risk assessments before EPA allows commercial manufacture) aren’t being completed with as much data as EPA could require under the new TSCA. / When deciding whether or …	Staff, immediate supervisors, and other career officials are doing a great job of putting the agency’s mission first, but fighting an uphill battle. Standing up to politicals isn’t enough— we honestly can’t do anything that requires agency approval (rules, data releases, any other publication) without a political’s signature. Even the career officials, who may outrank the politicals on paper, wil…
USGS			The entire system is broken and uninterruptible	I conduct my research in daily fear of being accused of not following Fundamental Science Practices and being biased toward management and conservation by the totally inept political leadership
US National Park Service				The situation I am most familiar with is the issue of bison hybrids on the North Rim of Grand Canyon. Please see PEER's review of the "science" used by Washington-level decision makers as to the nativity of bison in the region. At the present time, most pressure is coming from a State Agency (AZ Game and Fish) and the senators from Arizona.
USGS	Funding uncertainty and directed negative action towards climate change research has harmed our mission.	No	Told not to use terms climate change and sea ice loss.	I am concerned that top level Dept of Interior officials perhaps WANT to create uncertainly in the USGS's scientific integrity because they realize the forthcoming products likely do not support the broader administration goals.
CDC	My research area is in sexual violence and intimate partner violence. There seems to be little recognition at the highest levels of government that those forms of violence are serious problems (with the exception of a few members of Congress). It is difficult to do the work when the leaders in government have (allegedly) committed such acts. VP Biden was very supportive of our work. The support i…	Not in the agency’s policy. Federal policy definitely impacts minorities and immigrants.	No problems that I have observed.	No. Thank you for conducting this survey.
US National Park Service
US National Park Service
US National Park Service
USGS	Layering on more bureaucracy, in the name of "security" or "scientific integrity" that significantly reduces efficiency while not necessarily improving a real or perceived problem. / / The "Fundamental Science Policy" of FSP is an internal policy review masquerading as a "peer review." While this is an important review step for USGS "Open File Reports" that would otherwise not receive technical r…	I have no direct knowledge of this, but I assume this is the case, based on extrapolation of the intangibles I can observe. Hard to articulate this unfortunately.	Again, the intrusion has been more overt in terms of overburdening our time with unnecessary oversight via the FSP process in addition to the normal peer-review process for journals	In addition to the inefficiencies imposed by the FSP internal "peer"/policy review, the re-allocation of funding to the Mines & Minerals division, etc. disrupts the logical progression of research and monitoring in the other mission areas.
EPA	Top levels of leadership are more interested in appeasing regulated industries than ensuring public health and the environment. Top levels of leadership don’t fundamentally believe in the value and mission of the agency and are actively planning to hit the agency, while lying about their intentions. Top leadership appoints political hacks who utterly lack scientific credentials, and who don’t und…	Top leadership says lead, drinking water and superfund are priorities, but are cutting budgets im all those areas.	EPA scientific advisory board was purged on practicing scientists.
USGS	The president’s budget eliminated the climate and land use research and development program, which, though not passed by Congress, caused severe cutbacks in spending on scientific activities. Many contractors were terminated, and term federal employees were not renewed, leaving gaps in scientific capabilities. Travel to the American geophysical union meeting in 2017 was restricted further than it…	No
USGS	Funding in inter agency agreements has been slower. Work with other fed agencies difficult to secure.	No	I haven't seen any differences. We continue to follow the same procedures.	No. It continues to be a great place to do science. Largest issue is decreased budget for us and our cooperators.
EERE
EERE	I have only been at EERE for about 5 months, so all of my opinions are based on that time frame. The current administration has a focus on resiliency and reliability, so that directive has led me to focus on those issues. Resiliency is a huge component of climate change, so really it all works out. I have noticed that some of our technology integration teams are more reluctant to make big moves b…	No	I have a limited view, but I haven't seen anything inappropriate happen.	Things aren't nearly as bad within my field of view as I feared they might be. People are still getting their work done, attending conferences, hosting webinars, etc. People are busy following through on their initiatives. Morale has been decent. Sometimes it feels like a case of benign neglect.
USGS	An initiative at our science center specifically focusing on climate-mediated impacts on biological resources has been slated for a 40% reduction in funding....but because Congress cannot seem to pass a budget, this allocation has yet to be realized. But this is our center's largest proposed cut. Under the current administration, this does not seem to be a coincidence.	No	I have not personally experienced, nor become aware of others' experiences, relating to this matter in my career at my science center.	I think our agency has a strong respect for the practice of science, and that our supervisors and ELT are generally able to insulate us (the researchers) from the vagaries of political pressure.
CDC
USGS	Diminished reputation, lowered moral		Deception by administrators, stealing and misuse of funds
EPA	Definitely harmed. The Administrator has pre-determined the outcome of most decisions. Science is irrelevant.	I have not	The changes to the benefits analysis for the Clean Power Plan are outside of best practice. / / This rule comes at the behest of outside interests: https://insideepa.com/daily-news/epa-crafting-rule-increase-consistency-agency-cost-estimates /
CDC	It's hard to do good work when there is uncertainty about the budget.	It might be harder to engage sensitive groups in our work.
USGS	No change	Nope	None to describe	I think USGS takes scientific integrity seriously and this focus on integrity hasn't changed recently.
EPA	[Speaking as an outsider], I believe that changes have undermined the Agency's mission. The currently espoused objectives go against the Agency mission.	I have not yet observed impacts on low-income communities, sensitive subpopulations, or communities of color. It is my understanding that initiatives designed to learn about environmental justice are no longer being prioritized or funded. However, impacts sometimes take a long time to become evident.	New initiatives to speed permitting processes appear to be coming online. I fear that fast-tracking of permits will result in decisions that undermine the science. I have been part of one policy meeting where political appointees were making statements that contradicted the science, although I do not recall the exact substance of their statements. I fear that changes to the SAB will have long-las…	Not regarding scientific integrity. I will mention that I answered "don't know" at times if I have not directly been impacted by changes in policy, but at a large Agency, impacts are very likely felt in other areas.
USGS	Attempts to zero out GLRI have created uncertainty for work identified in mission-area priorities as "increase effort"
EPA	Management repressing publication of reports on radioactivity related to fracking.	Not yet	Elimination of air and radiation programs, denial of climate change, and open door policy for industry are just a few examples.	There appears to be a lack of due process and policy is being set by industry at the expense of the public.
CDC
EPA	With some exceptions, Administration decisions are based on easing short-term burdens to business.	Not to my knowledge	There appears to be an appreciation of blood lead human health impacts.	Losing trained and experienced scientists to retirement and downsizing without replacement will result in poor work and more claims that the Agency is ineffective.
EPA	I have felt that the long running budget issues, continuous CR's and lack of a good plan because some programs that have been zeroed out might be restored by congress, have been a larger hindrance to furthering work. Retiring staff is not replaced, and the work isn't changed. Management doesn't know if a program is in or out until the FY18 budget is complete. So, we carry on assuming that the wor…	No, these groups are not normally part of my work.	My program is not one that many people have their eyes on.	I am concerned that the Region 5 office has a regional administrator that did not graduate from college, and I'm not sure that she attended college at all. This is a concern for me, while I have not dealt with to this point and am not sure that I will, because of the amount of basic science knowledge that she may not have to draw upon to understand the work that we do. I'm concerned that there ma…
EPA	In the Superfund program, changes are more policy than scientific.	No
USGS	Harmed. The administration has fostered an environment where science is the enemy,	No	The USGS is non-regulatory and provides top notch unbiased science for decision making. Our scientific integrity is unparalleled and I feel our agency makes this a top priority.
CDC	My work has been affected by the freeze and budget uncertainty but not directly affected. I have observed others being affected, however, due to budget cuts. There is a lot of uncertainty at this time. People worry about science not being taken seriously and politics getting in the way but so far we've been protected. I answered 'do not agree or disagree' on many questions because I just don't kn…	I don't work with the population but I worry about LGBTQ youth, I think they are in danger due to budget cuts. Otherwise I haven't observed anything negative at this time.	I have not experienced anything. My supervisors are very supportive and have integrity. I trust current leadership. Of course it can change once we get a new permanent leader. And it could be different in different centers.	Just my perception - we are doing better than other agencies. People are still committed to doing the right thing and enough people are left who are dedicated to ethical work. I'm sure individual results vary and in some areas there is worse stuff happening. But I still feel good about my work and my colleagues. The question about whether I would come forward and trust the agency was poorly worde…
USGS	As yet unclear.	No. Remember that USGS is not regulatory	USGS maintains a culture of publishing findings as they are. I have not seen a systematic recent dismantling of this	Most scientific integrity issues at USGS have been the result of incompetence of improperly skilled staff, degradation of technical training programs, or honest human error by staff. I’ve seen no evidence of systemic attacks on scientific integrity from the top
CDC	No change seen	None	None	It is an honor to work for an agency that upholds scientific integrity so high. It does make it extremely difficult to get relevant work out in a timeously manner but in the end it is worth it.
USGS	Everyone is demoralized. Our science is not valued, and is actively being dismantled. We are being defunded. Some great minds - world leaders in their field - are retiring as a result, its such a loss.	Not in Water Science except for the loss of funding interns, I was able to hire students in the summer from a local low income community high school and now can not.
CDC	Decreased funding for international disease surveillance and outbreak prevention work. This could halt various programs that are making progress to help countries improve their ability to detect and respond to outbreaks.	Yes, global health programs		Previous questions asked about climate change. It was difficult to answer these well, since I don't work in the area of climate change. / / Overall, CDC is still working hard to uphold scientific integrity. Since we have only 1 political appointee, we feel the same amount of influence on our day-to-day activities. However, the extension of global health security funding was not requested by the l…
CDC				Do not do research or work on climate change currently. Many of these questions do not apply to me. / In my past work in research and controversial topics, I did see any problems with scientific integrity.
CDC
BSEE	I review permit applications and utilize my engineering training /background to approve/deny submittals. I feel no change in the BSEE mission from administration changes.	No	The current administration has tasked BSEE with revising current regulations to remove needless roadblocks to industry's progression. I commend the approach.	No
BSEE	Harmed	No	Industry persuaded EPA to limit NPDES permit coverage	Help to get the idiot out of the office of the president. He's a completely self absorbed moron with no credibility, a failed business owner (six times over), and he has no clue as to how to run any government office, let alone the presidency.
USGS			The new Fundamental Science Practices and Science Base requirements have created additional demands on time and limited funds required to complete projects.	No
BOEM
BSEE
BOEM	None	No	None
CDC
US National Park Service
CDC	Too early to determine.	Worker protection regulations might be affected.
USGS	To my knowledge, no actions have been taken and no changes have been made by the current administration related to science (positive or negative) that have helped or harmed the USGS mission.	No	The USGS FSP manuscript review policy adds burden to the peer-review process that already strains me and my colleagues, by adding another level of peer review to a process that does not need or benefit from that review. Changes required by the USGS policy review are modest in my line of research, so the review process is more annoying than substantive.	No
US National Park Service	Keep cutting the budget, so there are fewer programs and personnel to complete the tasks that are assigned.	No
US National Park Service	Opening up areas for oil and gas exploration will negatively impact natural resources including fish and wildlife in many of those areas making it hard the conserve them unimpaired.	No	No	Most of the science division leadership (Inventory and Monitoring) is made up of scientifically incompetent individuals making it very hard to collect and analyze data in a way that is useful managers of parks natural resources.
US National Park Service
USGS	In my case, the messaging and direction of the administration has been negative, but in substance, few changes have occurred. In part this is because, as part of the regional Water structure, we work for local and State governments as much or more than on Federal projects.	I have not	I have been lucky in that commercial and political interests have applied pressure and questioned my work publicly, but the USGS has stood behind the scientific findings of my work and in no way pressured me to change the outcome due to external political and commercial pressures. This is despite the fact that the commercial and political pressures are aligned with the administration in some case…	I should point out that, not being in Reston and not working exclusively on Congressionally funded work, I feel insulated from some of the impact that any administration - this one included - have on USGS. / / Also, there has been workforce reduction, mostly through retirement and some early retirement. Some of this is good and some bad. The challenge of hiring new talent to replace those people …
USGS	Harder to attend conferences and have joint projects with academia. Have had very positive and in depth interest in our work from political appointees.	I have not	We had a political appointee in the secretary of interior’s office encourage us to stick closer to the science in our paper in a press conference that our public affairs staff were suggesting. They read and understood our work in detail. I was shocked at the depth of the attention.	We know it is the essence of what we do and get the message from our director that this cannot be compromised.
USGS	Budget reductions and budget uncertainty	No
EPA
CDC	I don't work on politically-sensitive issues, and thus haven't had any direct problems. The overall climate of uncertainty, confusion and hostility toward government and government workers has been stressful.	I don't work on these types of issues and thus haven't seen anything like this directly.	I haven't personally experienced this.
USGS	It's too soon to tell. Our acting director is a long time usgs employee so we have not yet seen a lot of change. Zinke's push for "energy dominance" could lead to less funding for some USGS programs, and I am concerned about that, but until we have a permanent director and a real budget we may not see big changes.	No	I have not seen this. I know of examples.of USGS scientists being limited in their ability to go to conferences to present their work" though. We have been limited in our ability to attend conferences for several years, but It's gotten worse in the past year.	No
CDC	I am assigned to the field in STD/HIV prevention. I am primarily an implementation person who needs to use evidence based approaches to prevent these diseases. I am actually very happy that we continue to have CRs because the reductions in my budget this administration wants to impose would be devastating.	Not yet, since syphilis and HIV are attacking these populations disproportionately, I am actually thankful for continuing resolutions. We have the highest rate of STDS in the last 20 years right now. Funding has essentially been level since 1994 for STD control, thus its buying power has declined by half. More budget cuts would be even more disastrous.	I am too far from headquarters(thankfully) to know about this supposed ban on the use of certain words. If this is true, it is nothing short of frightening. / In a complete digression, I grew up on a farm. I have heard for some time that research into the health effects of glyphosate(Round UP) is being suppressed. It is PERVASIVE. It is very important that its health effects be fully understood.	In the 1950s the CDC began hiring people to complete contact tracing on people with syphilis. This is science-based practice used for many communicable diseases. In 1994 there were 4 or 5 training centers for this practice and about 500 people in the field who worked their way up from trainees to managers to state level managers. In 1994, the training centers were closed, no new trainees have bee…
USGS	At the highest levels I believe actions by the current administration have harmed the USGS' mission. The effects have been muted by / 1) until very recently the presence of an Acting Director who is a career employee. / 2) I am on 'soft money', working on projects funded by outside agencies. / I was explicitly asked (in a phone call so as to leave no written trace) by an employee of a different D…	Indirectly, but not yet within my office because we have ongoing projects that have not yet changed. It is possible, if not likely, that we will fail to get funding for future projects related to under-served communities.	The USGS has long-standing, rigorous quality-assurance/peer-review/HQ-review procedures. There have been instances of these legitimate efforts to ensure quality/integrity being perceived as censorship. I have personally seen zero censorship within the USGS, but the culture regarding future proposals has changed--climate change/SLR are viewed as less likely to be funded at the national level, more…	I am sure that political winds are buffeting those at the highest levels of the USGS but I see no political influence/pressure making it down to my science center, or at least making it down to the scientist level. The message I receive through HQ emails is that scientific integrity remains paramount. / Again, I am on 'soft money', writing proposals to get projects funded by local, state, and oth…
BSEE
CDC
CDC	I don't have an opinion on this.	I don't have an opinion on this.	I don't have an opinion on this.	No
CDC	No administration actions have affected my division's scientific work. I do not have detailed knowledge of changes outside my division.	No		Some of the questions were not applicable but that was not a response choice. These included statements about whether I was told not to work on climate change (my area of work has nothing to do with climate change) and whether I could publish or speak to the media about topics no matter how politically sensitive (my area of work has not been politically sensitive at least so far).
CDC				We need to get rid of the current political leaders who do not believe in science. Having Presidential Advisors telling the public not get the annual flu shot and put your trust in God is not only ignorant but harmful to the health of all Americans,
CDC	Low morale. frozen agendas -- whether on hiring, movement within agency, new projects, travel, or anything other than previously funded work, is all on hold and this cuts down staff morale severely. medical officers in PHS make significant financial sacrifices to work at CDC. apart from grossly underpaid and having to go thru idiotic hoops to justify being promoted (only way to get a raise in PHS…	CDC is heavily encumbered by politics when it comes to working on "sensitive" topics that nonetheless are major killers of Americans: guns, opiates and STDs/HIV. plus the idiotic myopia of not wanting to fund "global health" work will certainly come home to roost, with the next flu, ebola, SARS, zika, whatever else pandemic. congress needs to get its act together and work around the executive bra…	CDC is not allowed to study gun violence. cdc also can't endorse the most effective tools in fighting opiate epidemic, e.g. harm reduction approaches	Integrity is correlated to morale. when morale is low, integrity suffers.
USGS	Work at my office has not really been impacted by the current administration as far as I can tell.	No	Have no observed or experienced any of this.	No
CDC
CDC	We have funding cuts which will hinder prevention activities and research globally. / We have been told by the WH, though not by anyone at CDC, not to use words such as vulnerable, fetus, etc.	We are very early in this process. People are nervous but I have not documented impact yet.
FDA	No	No	N/A	No
USGS
FDA
FDA
ARS	USDA has always been very sensitive to public perception. This has become even more so with the current administration and their appointees.	None		There is a lack of trust that administrators will support their personnel
ARS
ARS	Hiring freeze prevents mission-critical research.	No
ARS	I think the actions taken by the current administration hinders all agencies' missions. Science has taken a back seat to political appointees with no scientific background or understanding, and political interests have taken over.	No comment	None observed	At the moment, at unit level, area level and national program level, we still have strong scientific integrity and leadership. We wait to see if that will dissolve as more senior political appointments begin to exert influence.
ARS	We are hampered by hiring freezes that require us to do more work with less manpower and resources	No	I believe our agency does a good job with potential scientific integrity problems. They are not widely discussed, which I believe is key to unbiased resolutions.
ARS	The lack of political appointees with their own agendas is positive, it lets career scientists focus on their work. The draw back is a lack of advocacy for science and science programs.	N/A
ARS
FDA
ARS
FDA
ARS				None
ERS
ERS	One of my primary research projects involving climate change communication with farmers was killed, including retraction letters sent to study participants.
ARS
ARS	Hiring freeze is a disaster for meeting research goals. / Lack of real budget is similarly a catastrophe for planning and executing research. / These issues are much more important than possible politically-motivated interference in research agendas.	No beyond the obvious fact that hiring freezes and budget uncertainty affect all groups	None	A major issue related to integrity is having scientists who continuously under perform remain with USDA and use large amounts of resources with little to show in return.
ARS
NASS	The hiring freeze and lack of money to field visit farms for enumeration has hurt data collection and data quality. The survey preparations are hurried and there isn't sufficient time and resources (staff) to follow up and fix the processes.
ERS	Chilling effect. Management fears negative attention that might stem from work on climate change. Management "jokingly" suggests that we talk about "weather variability" instead of climate change. These "jokes" might not actually be jokes. / / On the other hand, for our work to have policy impact under republican government, use of the phrase "weather variability" might make work on impacts more …	N/A	Management has been supportive of climate change impacts work. The same cannot be said of mitigation work.
ARS	No change	No change	No change	No
NASS	Has not.	They are less likely to respond and report.	Response rates are dismal. I'm not sure that is made clear in reports. The imputation of data is a real issue. It doesn't appear to be accurate.	I am very concerned with the imputation process for this Census of Agriculture. The edit is very aggressive and is replacing reported data with imputed data.
ARS
FDA	Continuing resolutions, government shutdowns, and disparaging federal workers harms morale which harms the mission.	No
ARS
ARS	Our lab's name was immediately changed to remove 'climate change'. I was not allowed to accept interviews from press on my previous post-doc research re. methane emissions. half of our scientist positions are vacant due to attrition/hiring freeze. my promotion, a condition of my rehiring 2 years ago, has been indefinitely postponed. Sonny Purdue wants to decimate SNAP, hand out disgusting food to…	Not yet but give it a few more months e.g. SNAP and those f*cking 'America's harvest boxes' of shame. sickening.
ARS	Proposed cuts to budgets and locations as well as a lack of consistent budget (numerous continuing resolutions) make doing science work extremely difficult..	No
ERS	Proposed budget cuts have hampered hiring and hurt morale.
ARS
ARS
US National Park Service	Have not harmed - yet	No	None	No
US Census Bureau	At my level, I have not seen much change, but I am worried about the Census' ability to effectively conduct its Constitutionally-mandated mission to execute the 2020 Census.	To the extent that these groups are more difficult to reach and count, then the underfunding of the 2020 Census does affect these groups disproportionately.		Everyone here cares about the mission. Let us do our job and we will work to execute it to the best of our abilities.
US Census Bureau
US Census Bureau
ARS	Flat or reduced budgets and hiring freezes have made it difficult to perform planned work.	No	I know of one case where an ARS scientist had published false (manufactured) data and was never reprimanded after evidence was provided.	No
ARS	Frustration over the agency leadership attempting to anticipate the political influence after changes in administration instead of continuing operating under the existing policy directives.	No
US Census Bureau	I feel my agency has been largely unaffected, except for the leadership vaccum at the top of the Census Bureau	The political rhetoric has made the risk of non-response by some of these communities to our surveys a potentially worse problem than it was before.	I am not aware of any specific problems of this nature.	Scientific integrity at the Census Bureau is sometime hindered by resource constraints and stifling bureaucracy, but, as far as I know, there are no targeted efforts to compromise the scientific integrity of the Census Bureau.
ARS
FDA	We lose the people with the most experience to the private sector or retirement and then we are not allowed to backfill the positions. This makes the work environment that much more stressful.	I do not have any information on this.
CDC	The Administration's blatant attempt at muzzling scientists at CDC by stipulating against 7 specific terms relevant to Public Health in budget documents (vulnerable, entitlement, diversity, transgender, fetus, evidence-based, and science-based) is a chill factor, to the bone.	No	No problems in this category. But there remain major problems related to the familiar longstanding difficulty in federal workplaces: removing unproductive, non-scientist supervisors. The agency is declining because of the unsustainable volume of literally unqualified supervisors.	Failed Leadership characterizes CDC. Complete loss of confidence in the credibility and integrity exhibited by supervisors. Sclerotic Management.
FDA	Don't know	Don't know	Don't know	The main concerns are how to balance basic scientific research and FDA-mission relevant research.
ARS	Some changes have postively impacted the agency's mission while some have negative impact.	Yes, and hopefully the change in policy actions will eventually help them.		None
ARS	Harmed due to hiring freeze and monetary restrictions.	No	None	All scientists and staff at my facility practice the highest levels of scientific integrity and for that I am truly thankful.
ARS
ARS	The biggest issue is staff reduction and financial uncertainty, which has slowed the rate of work down.
ARS	Mostly I think that our Agency leadership is very worried about sticking its neck out for fear of attracting the budget axe. In being protective of our Agency, its scientists and mission, it causes leadership to be very cautious about any work or communications with a whiff of controversy or at odds with the those that can axe budgets.	Through the lens of ARS research in particular, we generally do not encounter these groups except I suppose as farm laborers. Most of our Agency work is agricultural and rural.	It is probably a longer standing issue, but in realms of rangeland or forest ecology, even description of current practices has been excised from my publications because ARS "does science, not policy", even when land management policy is what might be driving unwelcome ecological outcomes, or holds the solution across vast acreages of federal lands.
FDA	The current budget wrangling is stifling the ability to get things done. Competing for scientific funds for projects internally inhibits progress.	Not at this time.	Pressure is on for speedy review of submissions to FDA and lowering the standards for getting devices to market is happening.	Not at this time
ARS	It has had an overall negative influence due to the perception of required political acceptability.	I have no personal experience in this area.	Science should be hypothesis and data driven. It should be directed to elucidate unknown information to promote advances in all aspects of our lives and interaction with our environment. There has recently been relatively strong political influence on availability of funding through both appropriations and grants that sometimes is adverse to scientific inquiry and integrity.	ARS is likely better than many agencies at promoting truthful scientific reporting and shielding scientific inquiry from excessive political interference.
ARS
US Census Bureau
EPA	Uncertainty of funding and planning of directions	No	I have no information about this matter	Workforce strives to integrity vary faithfully
ARS
CDC	Harmed the agency's mission by not listening to science and making evidence-based decisions. / / Removing the associate director of science office out of the office of the director--this hasn't been done before!	Yes		CDC has excellent scientists that are trying to do the best they can with minimal resources and an unsupportive administration.
ARS	Budget uncertainties have halted fulling permanent positions. We are in a holding pattern.	None, but I work in crop research without contact to public	None	Scientific integrity has not been affected, but scientific capacity has been decreased. If capacity is not restored soon, then amount of research provide to public will also decrease significantly.
FDA
CDC	Morale has been destroyed. The lack of scientific understanidn, let alone the ability to grapple with complex scientific issues, boggles the mind and is not good for public health.	No longer a focus	Political decisions trump scientific conclusions	I'm getting out this year, 2-3 years earlier than planned. I've had three bosses in 7 months. CDC has 2 leaders in 1 year. DHHS has had 2 leaders in 1 year. The corruption of leaders is discouraging. Legacy programs are being dismantled. It is chaotic.
US Census Bureau	Don't know	Don't know
ARS	The reduced (or at least perceived reduced) support for biofuels, ecological impact of specific practices, and climate change has altered some of the directions that our work has taken. It has also reduced moral.	Yes, although that does not relate directly to my work in ARS.	None yet.	None
NIFA
US Census Bureau	The continuation of underfunding has delayed the Economic Census and caused delay and cancellation of Decennial tests.	The underfunding and raising the possibility of asking about citizenship is going to reduce response rates among nonwhites, especially Blacks, Latinos and Native Americans. The net result will be to increase relative enumerated populations in Republican areas. The underfunding is a continuation a the trend established by the previous Republican Congress. The citizenship question came from the cur…	The citizenship question possibility may have already decreased response rates by creating rumors and uncertainty.	We do our work openly is false. In my previous position in the Population Division, I was told not talk about certain nonconfidential aspects of my work.
ARS
ARS	Hiring freeze has harmed the agency's mission.	No	Scientist criticized for expressing personal opinion in editorial of local paper regarding the impact of politics on science.	No
NIFA	N/A	N/A	N/A	No
ARS	Harmed by proposed budget cuts and changing priorities away from food safety.	Not directly but an adverse decision will impact these communities harder because they are more vulnerable.	Recently a scientist in another area had her data published by another scientist. She notified her superiors who investigated it. She presented overwhelming evidence that she had done the work he published and she should be on the paper, but the superiors told her she would not be added to the paper and "just don't work with him again." I suggested she contact the journal but she fears reprisals …	The scientists have high integrity. The chain of command is not as trustworthy as way too many above the scientists are not scientists and do not understand or respect science. Giving the supervision to people who are not scientist, who are failed scientists, medical or veterinary doctors, or used to represent our "stakeholders" seems to be the status quo. That is a huge mistake. Scientists shoul…
ERS	The scope of work that is deemed appropriate has narrowed substantially, much more constrained than the Department's Congressional mandate. In addition, interaction with international organizations studying similar phenomena has been discouraged.	No	Work on implications of the tax reform law was presented at a conference and reported in the press.	Four year olds playing soccer is the best way to summarize the approach to science currently promoted in the Department that the agency is expected to follow. There are a limited number of hot button issues that deserve full attention with other research discounted or discouraged. Sets up a dangerous environment for adverse surprises. The FY2019 budget eliminates the research mission of the agenc…
FDA	Personnel that are not citizens are not allowed to escort visitors on the White Oak campus. Visitors who are not citizens are more vigorously vetted to gain entry to campus. This has resulted in some companies that provide services (including equipment repair) not sending the most readily available personnel, and delayed services.
FDA
ARS	We all live in fear that the administration (President) will take adverse action if publications or presentations do not agree with his or his advisors view.	No	Not applicable	ARS scientists as a whole strive to work on important issues for the country's agriculture. There are high expectations that the integrity of our science is reliable and immutable.
ARS
FDA	User fees creat conflicts of insterest to the FDA. User fees pay FDA scientists' salaries, and we call those paid user fees 'Sponsors'.	No	We were told to tone down our opinions by using milder words in our scientific review reports. For example, when an analytical method described in the application was clearly poor, the supervisor changed the word 'poor' to 'not optimal', and let the application slided through.	FDA needs to replace all managers/supervisors who do not have strong scientific background. More and more people got promoted to higher positions based on politics, rather than merit. FDA/CDER has a MAPP for 'Equal Voice' but it is fake. There is no 'Equal Voice' in FDA.
FDA
ARS	This current administration and most of congress does not know nor give a damn about agriculture, rural America, or any of its problems that could be addressed by honest, publically funded, unbias research and information.	Some of these people are so ignorant as to vote against their own self interest.	Research priorities are being driven more by decisions from people that are complete idiots about the production of agricultural commodities and business interests with products to sell and an attitude of "The bottom line is all that matters and the public be damned."
FDA
US National Park Service	It has harmed the agency in multiple ways - lack of trust, political appointments are hypocritical to the mission, lack of respect for science and preservation.	Yes, raising the entrance fee (doubling or tripling) affect the low-income communities and makes the parks "playgrounds for the rich".		The administrations NEED to prove that oil, gas, coal are thriving on public lands has increased issues with the boundaries of parks. The new monuments no longer have buffer areas to protect the parks/monuments interior resources. The increase PUSH for hunting is not scientifically supported nor has visitor experience with "permitted hunting" been researched.
USGS	Public less supportive of science in general and, thus, funding for USGS.	No
ARS	I am not sure. USDA seems the same to me unlike EPA, CDC etc.	The current administration is a nightmare impacting poor, non-white and immigrants.
FDA	The pedantic following of rules impedes the implementation of good science.
ARS	Earmarked closure of my unit in 2019. Very poor morale in unit at this time.	Not yet
US Census Bureau	Not much has changed based on the experience of others in the Bureau (I've only worked here for 8 months).	No		The scientific integrity is fairly high here.
FDA	Our commissioner recently chose to suspend an ongoing study in nonhuman primates, which essentially ended the study, since continuity was lost. After a review by a team of veterinarians, no animal welfare issues were found. The study was then ended by the commissioner and a press release was issued indicating that a committee would be formed to review all animal studies at our center. This has pu…
ARS
ARS	Reduced funding and the hiring freeze has diminished our ability to address areas of our mission.	Not directly as related to science.	Leadership insisting to be listed as co-author when no substantive input made to the research. Leaderships moving research areas from one scientist to another for no explicable reason.	Not at this time
ARS	Proposed funding cuts make it very difficult to accomplish stated mission goals. Critical positions such as ARS center directors and scientific staff are frozen due to budgetary uncertainty. Research program areas are critically understaffed. / USDA/REE does not have a nominated Under-Secretary (who serves as USDA Chief Scientist). Previous nominee was unqualified for position.	None. Hiring freeze makes pursuing diversity in employment impossible to accomplish.	None known	ARS Administrator is doing a good job with transparency through the uncertain budgetary times by communicating regularly (at least monthly) with impacted employees. I have not heard any negative feedback from scientist who are conducting research that may be deemed "sensitive" and must be reviewed before public release (conference presentation, manuscript). /
ARS	Inability to replace retiring scientist and support people. delays in maintenance and repair of building and equipment. uncertainty in planning experiments.	N/A	N/A
ARS	They use fake-science to support political views on the environment, climate change, and science in general.	We arell affected by bad policy decisions that favor a small percentage of the population. The poorest people are always affected the most.	The present administrations complete disregard of the science underlying predictions of climate change and the environment in general is a crime that future generations will have to pay for.	Our country has completely lost its way in terms of investing in things that will enhance the future of this country. Such things as alternative energy, science, the environment, and education at all levels, especially in regards to the cost of college. Only a small minority of people are benefitting from the tax laws and policies that have been established by the current administration.
CDC
ARS	The current hiring freeze is crippling our location and others. We do not have adequate support and are now again losing top people to commercial employment. The hiring freeze is directly related to the President's budget and recommended location closures. We are not on the list of impacted locations, but I we now have support and scientific vacancies that are over 2 years old. This situation is …	None that I am aware of.	I am not aware of any problems at my location that relate directly to the question as posed.	From my vantage point scientific integrity has not been an issue for ARS, nor do I think it will be in the future, at least for the scientific research programs at this location.
FDA	I have seen no effect on FDA, and in general my colleagues and I have been pleasantly surprised by the competence and even-handedness of Commissioner Gottlieb. In my 10 years at the FDA I can only remember one obvious politically motivated hatchet jobs related to disregard of science in the evaluation of a muscular dystrophy drug has been the glaring exception to good science; I think that the CD…	No	See above	I think most of us feel that the FDA operates at a high level of scientific integrity and employs a consensus building evaluation process that takes the opinion of everyone on the review team into account. If anything, it is placing too much emphasis on patient input, which is a lot like asking a drunk coming out of a bar if they can operate their vehicle. It's politically correct and has good op…
NASS	We would like the option to telework at least 2 days/week. The new, current policy is too restrictive and punitive and has damaged morale, thereby compromising the successful achievement of the mission and goals of the agency.	No	We would like the option to telework at least 2 days/week. The new, current policy is too restrictive and punitive and has damaged morale, thereby compromising the successful achievement of the mission and goals of the agency.	We would like the option to telework at least 2 days/week. The new, current policy is too restrictive and punitive and has damaged morale, thereby compromising the successful achievement of the mission and goals of the agency.
ARS	I am not aware of any changes.	No	I am not aware of any.	No
ARS	I think the media accounts of the current administration's interference in science are largely exaggerated, and have not experienced any pressure. The political influence that affects my area of work was initiated during the previous administration, and has continued through budget constraints established by Congress.	I am a female minority professional, and the significant challenges I have encountered are due to the career federal managers in USDA - not the current administration.
ARS	Administration has significantly improved. paper work is being approved more efficiently. clearances are being processed in a timely manner which was not the case under previous administration.	None	None experienced	Issues among scientist more often than issues with the administration.
BSEE	N/A	Yes	The current BSEE higher senors do not believe on science or its impact on nation's interest. There is high or some luck of impartiality among them. BSEE is run by group of people who share some interest "Close Circle"	Science first, integrity, honesty and impartiality is urgent needs for today's BSEE
ARS	Budget cutting has harmed our ability to effectively carry out our mission through diminished resources and inability to fill scientific vacancies.	No	There have been none that I am aware of in my area of expertise, although I work on a non-controversial topic.	No
ARS	Severely constrained large meeting or workshop opportunities for in-person research planning and discussion. / / Program planning and decision making has been substantially delayed or, in some cases, tabled completely due to these constraints.	No	Pressure to avoid research in politically-sensitive topic areas (e.g., species conservation). I finally had to substantially reduce participation in a long-term, grant-funded project (involved multiple grants from USDA and stakeholder organizations) due to personnel changes at high levels in the agency and consequent withdrawal of backing and professional support for a research program and intera…	I am concern about recent efforts to de-emphasize climate change research. These efforts, however, have not lessened by effort or collaboration in conducting climate change research. Rather, if anything, my focus and effort in this regard has intensified. I am, however, careful with my wording in grant applications.
ARS	I feel like the current anti-science attitude has had a negative effect on the morale of those of us trying to pursue research that's intended to help the ag sector deal with the repercussions of climate change. I think we're in federal service because we want to serve people, so it's a blow to be told repeatedly that what you're doing is of no merit and has no value. And it's really discouraging…	Not yet		All the folks I know personally have so much integrity and just want to do their blasted jobs the best they can. The current administration is making that a lot harder than it needs to be.
ARS
FDA	Lack of funding, hiring of connected staff, lacking experience and knowledge to understand science.	No	Some peer reviewed publication was altered to conform with administrative views and water down the implications.	Career scientists at FDA have a high level of scientific integrity, it is the political appointees that are a serious issue influencing regulation such that it has a weaker scientific basis
ARS	There is a USDA hiring freeze. We are not able to staff vacancies left by departure or retirement of employees. Scientific leadership positions at USDA are not filled.	No	None	Integrity no different than it has been before the change of administration.
ERS	Funding uncertainty due to continuing resolutions has made it difficult to plan work. The President's 2018 budget calls for 60% cut in the ERS budget and elimination of almost all research functions. ERS would become a statistical agency more like NASS, maintaining farm income and price data. Work on rural economics, natural resources and food safety is explicitly eliminated. Any research other t…	ERS is a research agency and does not have policy responsibilities. ERS does have a major research program on food assistance programs and on rural poverty. It is a major source of research and data on these issues. These programs would be eliminated under the President's 2018 budget. Even without those budget cuts there has been increased sensitivity around work in these areas. Historically ERS …	None. ERS leadership is very strong in protecting the professional integrity of our work. The only thing we are asked to be careful about is not providing policy recommendations. This is not new under this administration. This is long-standing ERS policy. Just the facts.	You asked a series of questions that assumed that my agency has a role in policy decisions. There are no policy decision makers at ERS. We are strictly a research agency. I responded "Don't agree or disagree", but what I really wanted to say is "not applicable", which was not an option.
FDA	The influence has not necessarily been directly due to the administration. It has more been the result of an uneasiness that has caused people to not act to the true form expected /required for an effective FDA.	Not as asked. / For example, a contract was awarded because the opinion was that it supported a minority unit despite the firm being scientifically not qualified to do the work. As a result, the agency ended up with something that was worse than if they had not made the award. NOTE, this spanned the previous through the current administration. As such, it represents attitudes within the FDA that …	See prior response / per edits, we are not allowed to use certain words in written documents or discuss issues or results from perspectives that would be automatically done if we were in academia. / There is also a major push (directly told) that when there is an obvious conflict, best not to know about it. / / NOTE: despite all of the above, I do think the FDA does more good than a lot of other …	See last closing comment
US Census Bureau	With one exception very little political attention has been paid to the Census.	The well publized request to ask about citizen-status is something we worry about. Also we would like to move forward on asking people their sexual orientation on SOME surveys, but don't feel we can just now.	N/A
ARS
FDA
ARS	Harmed	No		It is an abomination to be told by line management that it is "OK to be average". / / If that is what they want that is what they will get. I will lower my standards to being the best "average" scientist I can be. In two years line management will begin to criticize us for not being as productive as we had been in years past. You cannot have both ways.
ERS
NASS	Yes	Migrant workers, farmers unwilling to respond regarding workforce composition		It is lacking and the current climate is unbearable. This office has a staff one third of that only 8 years ago.Young ethical employees leave for private sector or other careers. The remaining folks are near retirement or are ignorant lazy gov't fluff here to collect a paycheck at any cost. It is not a happy place to work. Good thing the end of the tunnel for me is near. I will stick it out and m…
FDA
FDA	I have been surprised that we have not had much influence in our office of new drugs from the current administration	No, the Office of New Drugs is supportive of populations that are under represented. however, we do not always have the power to ensure they are represented.	I have not seen a change under the current administration as of yet. However, upper level management is and has been under pressure to approve drugs, that at times is not what lower level reviewers in the Agency think it the right choice. This has not personally affected me, but I have seen it happen.	In general science still rules here, esp. in my Division where the Division Director is a strong supporter of scientific integrity. I am lucky to be at the FDA in the office of new drugs, unfortunately many other areas in HHS have been adversely affected by the current administrations viewpoint.
ARS	The lack of filling appointments in the top level of management has created uncertainty in direction of the agency. This has resulted in the lack of development of strategic planning. / / In the top priorities identified by the Secretary has reduced the emphasis on research. We are still waiting to see how this will impact the goals of the agency.			It is still too early to see what the impact of the current administration will have on this.
ARS
ARS	Budget cuts and hiring freeze have reduced output greatly	Not at my current location	My supervisor frequently requests to use data or methods that are not credible because they are cheaper or faster.	The lack of leadership with scientific expertise makes it extremely difficult to conduct research with scientific merit. It has greatly reduced the quality and impact of science being conducted and has resulted in a very poor work environment.
NASS	No	No	No	No
ARS	The hiring freeze really makes administrative work difficult at our location - which hinders scientists' ability to conduct research as usual.
FDA	Not sure	No	Nothing	No
ARS	Do not yet know. Still have not received a budget, of course, this is the responsibility of Congress.	No	Not aware of any	No
ARS	In my experience, the current administration has had little impact outside of uncertainty of funding. Our most serious problems reside at the location level and with location management.	No	I am personally aware only of instance in which scientific integrity was not upheld, especially regarding conflicts of interest and research misconduct.	N/A
ARS	The lack of integrity and ethical behavior displayed by the current President and his administration has cast a deep shadow up all the agency. The distrust of all federal employees has greatly increased since this administration has taken over and this negatively impacts the mission of our agency and the weight given to our research findings.			The unethical behavior of this President, his staff at the White House, and his Cabinet members has tainted all of the federal government, including ARS. While I have not been specifically told not to study or publish on topics such as climate change or renewable energy, it is understood and implied that such work will bring intense scrutiny if the Secretary of Agriculture or any of the President…
FDA	Reducing mandatory time frames without increasing staff more significantly has had an impact on morale as employees must work on personal time to accomplish the deadlines without receiving adequate credit or compensation for the extra work. This is causing an issue with retention in the midst or a re-organization to a new regulatory structure for the agency.	No	The focus placed on reducing the burden on the regulated industry to meet shared time goals places more burden on FDA reviewers. This has led to the initiation of numerous pilot programs geared to help FDA reduce their time to decision. These programs are often implemented without providing any additional time or resources for the employees who must participate while still carrying their full wor…	The level and commitment to scientific integrity remains high however the time allowed to implement scientific integrity continues to diminish. / / The Agency needs the ability to hire more well trained individuals and the funds to retain those they have by providing room for advancement, continued training and educational opportunities, and a sincere effort to create collaborative relationships …
USGS	The President's budget requests (substantial cuts to the agency) have had a devastating effect on morale and our ability to recruit and retain highly qualified scientists. / Hiring freezes and secretarial-level approval required for grants have substantially slowed our business practices and decreased flexibility for getting science accomplished. / Caps on meeting attendance have severely limited…	No	Our agency has taken scientific integrity very seriously, following high-profile lapses related to laboratory practices. Our new QA and scientific integrity process is evolving to be rigorous and comprehensive. In general, most USGS science is pursued and published without concerns for scientific integrity because our standards and review processes have always been substantial and successful.	I have not witnessed overt pressure that would compromise scientific integrity at USGS. Instead, with decreasing budgets and increasing expectations, we have been shifting more toward reimbursable sources of revenue. USGS has a long history of successfully navigating scientific integrity with funds that come with the potential for advocacy pressures. If the agency response to continued budget sho…
FDA	None	No	None	No
NASS	NASS is relatively unique in how we generate our statistical science. We have no political appointees and are all career federal employees up to our administer. / / So we don't specifically study climate change, tho hundreds of thousands of scientists worldwide use our data daily to study climate impacts. / / Our reports are pre-determined what they'll contain, so the risk for anything to be alte…	My agency doesn't regulate or implement policy. We're just a statistical agency.	The public should feel really good about NASS reports and the data we collect and edit. NASS is pretty insulated from all outside influences and we have strict "board" processes where final estimates are set and released to the public at the same time same date every year. The main thing we'll have to deal with in certain parts of the USA is dealing with non-response/coverage and reviewing proces…	Some of the questions asked really don't apply to NASS, especially the climate change questions and if reports were altered by management or higher ups. That's not happening at NASS and I'm confident when I say that, even tho I'm a mid-level field staffer in the great plains. / / As I stated earlier, NASS does not set or direct any policy, but our data can be made political by other agencies and …
ARS
FDA
ARS
ARS	There haven't been significant actions that I am aware of that have impacted the agency. Funding or the lack of it is the major constraint in ARS.	No	I am not aware of any.	No
ARS	Hiring freeze has made it more difficult to complete scientific work	No		No
ARS
ARS
NASS	Changes from the current Administration have not replaced the changes made by the last administration. NASS is as unencumbered by politics as any bureaucracy depend on politically driven funding can be. Efficiency initiatives started by the last Administration put a great deal of emphasis on goals not related to publishing the most accurate and precise agricultural statistics possible. to achieve…	No we are fine as long as we remain politically correct.	Disclosure concerns.
ARS	Inability to bring in and/or maintain posr docs for key research projects and to fill open positions from retirement	No, my job does not interact in these areas.	In general, USDA maintains shows strong support for scientific integrity.	I have had no direct instructions regarding climate change. However, with the current political climate, we all question how overt we can be and we choose language that does not attract attention.
ARS	Early on in the new administration there was concern about whether I would be allowed to discuss my research and how it related to climate change. However, I was directed to just stick to the science and I could continue as with the the previous administration.	Yes. The immigration issue has created concerns in many communities that work in agriculture where I work. These ag systems are dependent on immigrant labor and this needs to be addressed in a humane and thoughtful way.	I'm concerned about other agencies of USDA such as NRCS where their people have been told not to use the phrase 'climate change'. This is not right that a shift in terminology happen due to political changes.
US National Park Service
ARS
NASS	New administration is interested in a particular topic and seems to disagree with an estimate that we publish for this topic. They've basically met with us and told us what number they want for an estimate. At that point, my supervisor told the representative that they need to rephrase their statements as our estimate is based on the data we collect. We are not in the business of publishing estim…	We are projected to conduct a survey in the future which may have an effect on people of minority race. The new administration is obsessed with this new topic. Even though the cognitive testing is coming back with how difficult it will be to collect this data, the data may not be good etc etc. It is uncertain whether this will be a long term survey, depends on whether administration likes the res…	We do not do any work pertaining to climate change. However, my agency was a full time telework agency until the arrival of the new administration. I started working in DC in 2008 and had to commute every day for 10 months while I was learning my duties. After 10 months I was allowed to telework 1 day a week. After some time my boss saw that all of the assignments are being completed in a timely …	I believe if there were any issues with regards to scientific integrity at NASS that my bosses would speak up. I don't think they would knowingly allow it.
US Census Bureau	The most critical negative influence that started under the Obama administration and continues with the Trump administration is insufficient funds provided in order to do necessary planning, data collection, editing, analysis, and data tabulation/publication. We continue to cut corners by hiring fewer clerks and analysts, reducing the number of respondents by relying more an administrative data (…	No	See prior questions. Another issue would be that if programs must be altered to reduce costs, experienced staff are not consulted on changes to be made to minimize impact on data quality. Decisions are often made by inexperienced upper management who assume they understand processes and the consequences of modifying them.	That's it. We still have some very talented individuals working at Census, but the lack of experienced leadership (within Economic Programs) and the lack of funding (particularly for the Economic Census, which was shorted $40 million out of the $140.1 million) make it very difficult to produce quality data products.
CDC
ARS	Don't know in details. It has not been affected much so far.	No	None	None
NASS
ERS
FDA	The current administration allows us to more efficiently and effectively allocate resources.	I have observed positive impacts of policy actions on low-income communities, sensitive subpopulations and people of minority race and ethnicity, as well as the LGBT community.	There is internal competition for grants and resources that is inadequate. There seem to be internal reasons beyond the protection and promotion of the United States public health that impact the awards of grants and resources.	There are unnecessary levels of management, quality assurance, financial controls and "red tape" that make it inefficient to accomplish meaningful goals.
US Census Bureau	Neither helped nor harmed.	None
ERS	Since I started working at ERS, the agency has been a strong supporter of telework. When I lived in DC for the first two years after graduate school, I teleworked occasionally, less than once per week on average. However, my wife and I recently decided to move to Baltimore in order to stay in an urban environment, which we prefer, but with a bigger space and more affordable rent. The ability for …	The budget explicitly stated that they do not want us doing research on the rural economy. Rural well-being is implicit in many of the other topic areas they want us to eliminate from our core research areas.	I have several examples that I could share but do not wish to do so because of the sensitivity surrounding our organization's funding.	Everything was great up until about 6 months ago!
ARS	The Press has not given an objective view of environmental issues and relies on emotion rather than data and results.	No	None that I am aware of	This is a great agency dedicated to solve real problems; however, politics continue to erode in the name of "correctness" and eventually this compromises the science.
US Census Bureau
FDA	So far I think the FDA has been somewhat protected by the high regard in which we are held by US population and other agencies around the world. The 2 shutdowns were an enormous waste of money, time and resources but otherwise we continue to do our required work as before. The hiring freeze did impact our ability to hire new people so my workload has increased in the short term but so far we are …	Not in my position as a medical officer	I have not observed any problems	No, glad someone is keeping an eye on this stuff. I know other agencies have been severely impacted.
ARS	Don't know	Don't know	Don't know of any	No
NASS	N/A	No	N/A	The Departmental Scientific Integrity Officer position has been vacant for a year.
ARS	The hiring freeze and budget uncertainties affect day-to-day operations in a negative way. There is not enough staff to carry out planned projects, not can students and post-docs be hired. The implicit suggestion from this administration that government should be smaller and government workers should do more with less has a far greater effect on morale than any specific action.	No, everyone has been equally affected.	None	ARS scientists and supervisors are the most committed group to scientific integrity that I have ever worked with.
US Census Bureau	N/A	N/A	N/A	N/A
ARS
ARS	Administration biases have not filtered down to the location or bench level. Reports of administration positions are frustrating and personally unfulfilling. Fortunately, ARS administration has protected scientist from these issues, at least to the present time.	No direct or demonstrable impacts. To date, most of the impacts have been anticipatory.
FDA	Less political influence, so far, as compared to the Obama administration.	No of course not.	I would not share such information in a survey	There is less political influence and concerns with scientific integrity at FDA with the current administration (Trump) as compared to the immediately previous administration (Obama). Sorry to burst your bubble.
USGS	It's a mixture. The agency is being helped in the natural hazards and energy aspects and hindered in the environmental and climate aspects	Not personally	N/A	Some of your questions do not have a choice of "I don't know' so I answered them as "neither agree nor disagree" / / The USGS is generally less controversial because it doesn't have a regulatory mission, hence we as agency scientists are less exposed to political pressure than other regulatory government agencies
US Census Bureau
ARS	The group of scientists that I work with removed wording related to climate changes or benefiting the environment from all descriptions of our work. We felt that we would be targeted. We are conducting the same research, but have re-branded it. We are unable to hire. We were accepted to hire 2 postdoc positions, but due to the hiring freeze that position was never filled. Hiring was a problem pri…	Due to the hiring freeze, ARS is not able to provide jobs. Many positions that do not require a scientific degree or skill set, such as custodians, lawn care, or secretaries are not filled. These positions were typically filled by the low-income communities that live close to the research center. Furthermore, positions at ARS are no long an option for graduate students, who would qualify as a low…	I have not experienced this	No
FDA	The current administration has attacked science, particularly Advisors or political appointees who have no scientific background whatsoever. Some of the policies that have been implemented represent a belief of less than 1% of the scientific community.		There have been one or two occasions where the Office Director has approved a product that was rejected by the members of the review team. At the Office Director level, that individual has few details on the safety and efficacy of the product and may or may not be an expert in that particular scientific discipline.
FDA	I don't believe there have been many changes in this matter.	Not so far.
ARS
US Census Bureau
US Census Bureau
FDA	Always looking for ways to improve our systems and communication among the team.	No that I am aware.	N/A	N/A
US Census Bureau	In my role I haven't seen an effect other than not having leadership in place to make decisions	Possibly, but it isn't my area of expertise		Any answers I skipped in this survey were because I don't know the answer
ARS	The absence of an Under-Secretary for Research, who is also the USDA Chief Scientist, has delayed many decisions. That the nominee who withdrew was not a scientist was demoralizing to many in ARS. / / ARS does not make policy decisions. Our research is used by others for those.
ERS	My agency is severely understaffed at present to levels that jeopardize the long-term delivery of critical research products. The policies of the current administration have (1) requested further reductions in staffing and funding levels, with specific cuts in areas related to conservation and rural development research, and (2) caused senior administrators to cancel recruitment efforts of curren…	I have not observed any potential impacts on particular sub-populations to date.	I have not experienced any problems related to scientific integrity.
ARS	Not at all	No	None	This poll is NOT scientific. You are trying to lead your audience to where you want to go. This poll is the opposite of science.
ARS
ARS	The most obvious thing that has harmed the agency mission is the hiring freeze and resulting capacity and morale reduction associated with not being able to replace staff that retire or leave. / / There was an initial push a year ago to avoid the "climate change" phrase, although I work a little in that area and have not really seen it affect approval of abstracts and presentations I have given o…	I think the changes have been largely on the capacity side (reducing capacity of the agency) and not so much on changing policy per se.	There have been new travel restrictions that have been placed on us that require us to fill out a "doodle poll" on any upcoming conference travel to monitor quantity of scientists travelling to conferences. This is on top of the line management approval of conference travel that has always been there. Penalty for not doing the doodle poll is a required memo to the administration explaining the re…	I personally do not feel that the Scientific Integrity departmental regulation goes far enough to prevent political interference in science. Federal scientists should have the same freedom to participate in policy discourse as university or other scientists in the public sector. The regulation still allows for examination and possible silencing of findings and expert opinions that could relate to…
ARS
ARS	Our biggest problem is insufficient funding, positions vacated by retirement are not being filled. Sufficient funding for approved research is a constant problem (and not new).	No	My area of work does not seem to be affected by the current political climate. I am not often involved in climate change research, and, as far as I know, those scientists that are do not currently seem to be impacted more than those in other research fields.	In recent news, ARS has been slated for large cuts. If these are enacted, then, and depending on how they are implemented, my response to this questionnaire could differ greatly. So, basically, up till now we have not been greatly impacted by the political turmoil in Washington, but things may change considerably in the next year or so. Research related to climate change is not a major focus of A…
ARS	No	No	No	No
ARS	I have not seen any impact on my agency's mission as a result of changes by the current political administration. / / There was a change in research focus by the prior political administration that I was advised not to mention in a research proposal, mostly due to a desire by fellow researchers to avoid politics in our research. Since the current administration dropped that research focus, I've c…	No	N/A	No
NASS	Our mission and our implementation of that mission has remain unchanged. We are an apolitical agency and produce quality data with no outside influence. That's why I like my job. No matter who's in office, we can continue to provide without any political pressure. The only thing that would harm us is decreased funding where we can't produce the statistical reports that we have in the past.	From my current official position, I can't really comment on that because I don't know. Our data are available to everybody at the same time. As a concerned citizen, I worry about current policies harming those communities, but not in my official capacity.	Our agency produces the most quality data possible without any outside influences, not even at the USDA level. Sometimes, I read comments about how we try to purposely influence the ag markets, but this is definitely not the case. If anything, I would like our agency to do more outreach to assure all our data users that all our published data are unbiased and free from outside influence, even fro…	The scientific integrity at NASS is truly top-notch. I'm proud of that. Other policies (like the new telework restrictions, proposed changes to benefits, etc.) concern me on a different level, but as far as integrity goes, I have no qualms.
ARS	Three parts - all negative / / No clear articulation on the importance of science and need for all forms of research to inform policies in a rational manner / / The scaling back of research on renewables + carbon-related issues / / Serious understaffing across the Agency due to retirements and hiring freeze. Many technical and scientist positions remain in limbo	No	None that I am aware of	It is still a great place to work, albeit resource limited.
ARS
CDC
FDA
ARS	Funding uncertainty, program priority uncertainty and hiring freezes are all detrimental to agency mission achievement	Hiring freeze and telework restrictions disproportionally affects women who are less likely to move to a rural area without spousal employment options	See news coverage on neocontoid research being quashed and agency scientist was pushed out of Brookings SD lab. It's a powerful example of inappropriate industry influence	No
ARS	Harmed. Harmed in funding, harmed in communication of science-based facts, harmed in public knowledge of science-based facts.	Yes. There is a war on education. These populations need to know facts. Facts are not getting out.	I have not been impacted by the above. I have used "climate change" in a recent submission with my supervisor's knowledge. We tend to push the limits.	The agency is doing all it can to maintain integrity but federal support (intellectual and financial) is totally lacking. We will receive no support from our administrators. Purdue is terrible.
ARS	Apart from budgetary and hiring concerns, we have not been impacted by the current administration. Our hiring freeze is a biggest problem currently.	The hiring freeze is harder on people from disadvantaged backgrounds. Any time that you keep people in temporary positions, it will be harder on people from disadvantaged backgrounds.	I have always felt that my immediate supervisors, our Area Office and Office of National Programs were supportive of my research, and wanted me to report it accurately. I have as much intellectual independence as any academic researcher.	In my experience, scientific integrity at USDA-ARS is sound.
ERS	I do not work on climate change, but I know others have self-censored work on it.	No	NA on my end...	The president's FY2019 budget calls for the elimination of much of the research capacity of ERS (including more than 50% of staff). We appear to have been specifically targeted within the last year, as our proposed cuts are much larger than in the FY2018 budget and much larger than other USDA research agencies. / / Is this retaliatory? Ideological? Benign? We don't know, but I suspect our agency …
ARS	The USDA-wide hiring freeze has had a growing and significant impact on ARS (especially for scientists who have been told to recruit term positions due to funding uncertainty). Losing staff at all levels makes it much harder to complete the mission, and losing support staff makes it harder for scientists to effectively conduct outreach to both the general public and interested stakeholders. The a…	No	Not related to the Trump administration: / / In 2013, one of the national program leaders tried to alter/suppress my work due to a complaint from a cooperating farmer. My research leader backed me up during this time and used the (then new) Scientific Integrity Policy to help ensure the work was published with minimal changes to the discussion and no changes to the data.	Effective scientific integrity depends upon the research leader (RL). One thing that people outside of ARS don't realize is that the RL can make professional life very difficult for a scientist that they don't like in numerous ways. Some of these include (1) requiring additional reviews for a manuscript (prior to submitting to a journal) that aren't required for other scientists in the unit, (2) …
ARS	Nothing yet - although there is a large decrease in budget expected	No	I was on a review committee in the agency that evaluated an occurrence of scientific misconduct. the committee was fair inn it's conclusions.	No
US National Park Service	Repealing the waters of the United States act harms our ability to protect aquatic resources. Specifically the protection of wetlands and headwaters. Changes in the permitting process harms all natural and cultural resources. Permit review takes a long time because there is a lot to review, not because everyone wants to halt infrastructure. And when it’s warranted, permits should be rejected.	They don’t know it yet, but it will. Rural areas where resources are still in-tact will deteriorate in quality (water quality, air quality, aesthetics, fragmented game lands and forests, loss of biodiversity). These are things that are difficult to restore once degradation begins.	Cherry picking facts from scientific studies to support the repeal of regulations that protect natural resources will negatively impact our natural resources. It also cripples the ability of agencies to protect the resources they are charged with protecting.	There’s a wealth of scientific knowledge in the NPS, but it doesn’t seem like we’re able to make any effective change that protects resources. There are a number of employees who aren’t willing to fight for the resources when there is evidence of degradation in our parks. We need more people with passion to save our parks. I doubt Rachel Carson, Archie Carr, John Muir, Gifford Pinchot, or Aldo Le…
FDA
ARS	So far changes have been minimal but I fear greatly for the future. We have to be careful talking about or working on climate change even though it will have a huge effect on agricultural production going forward.	Not for my research. Changes to other parts of USDA programs will affect those of lower incomes and minorities though.	I have not been affected yet. I am much more careful of what I say on the phone, in e-mail and at meetings than what I was in the past. I will continue to mention evolution, climate change and the need to control human population growth until I am directly scolded. In the meantime I try to keep my head down and hope to avoid any direct reprisals. The climate certainly has changed and there is fea…	So far the head of USDA has not said much about scientific policy and has not done anything terrible like they have at almost every other federal agency. ARS has been out of sight so far but I feel we will be on the chopping block soon. / / P.S. In your survey, it would be better if you listed Agree at the top of each list of radio buttons rather than the bottom - it makes much more sense going f…
FDA
ARS	The freeze on hiring leaves scientists unable to hire technicians to work with them. We can't hire support staff, so scientists end up doing more staff work / it takes longer to get things through the system. The remaining support staff are grossly overburdened with the work they are asked to do, given the vacancies. We get less science done, or work more hours. Substantially less efficient, if s…	None that I have observed.	No issue with external entities. Happily, I perceive most of my colleagues to be ethical and good scientists.	It is amazing how much good work we get done given the other nonscience tasks that keep increasing in the agency.
ARS	Decisions on building use and teleworking without consultation with affected personnel and the hiring freeze have seriously disrupted morale and are resulting in voluntary staff reductions (retirements, LWOP, etc.). It's becoming almost impossible to complete scientific projects in a timely way or explore new avenues of research.	No	None	The repeated political appointments of leadership with almost no scientific background is a breeding ground for low morale and inappropriate outside influence.
EPA				The bureaucracy and administrative burden/constraints continue to increase. / Making it more difficult and time consuming to get in the field to conduct real work and remediation activities. / /
USGS	Reductions in funding and potential changes to funding for science-related programs has caused unease and uncertainty. Long-term projects are potentially threatened, and the possibilities for future projects are reduced. / Our agency and departments within the agency are reorganizing/realigning in response to the administration's directive. The overall effect on our science is currently unknown. …
US Census Bureau
ARS	I think that the decision to freeze the USDA's hiring, lack of growth in the budget for ARS researchers, and the influence of "earmarked" dollars (event though they are not called earmarks anymore, they happen) by Congressmen has negatively impacted ARS's mission.	We cannot hire any employees which limits our potential to increase diversity of the workforce by hiring employees from historically under-represented groups in agriculture.	I have not witnessed anything personally
EPA		The EPA's justification of its 2018-2019 budget shows drastic reductions in workforce and funding for offices that deal with these communities (e.g., environmental justice, Office of International and Tribal Affairs).
ARS	Budget limitations and hiring freeze have harmed our ability to conduct research.	No	None that I know of	No
ARS	Downsizing of the federal workforce, the hiring freeze, and budget reductions are the largest obstacles to fulfilling the ARS mission. We are extremely understaffed.
ARS
FDA
FDA
USGS
ARS	All hiring of positions is currently frozen, unless they are on soft funds. This cripples my ability to hire technicians, post docs, etc. I can only hire short-term, temporary staff, which makes it difficult to develop a robust, highly technical research program. I have to waste time retraining temporary staff because I cannot retain them for more than 180 days in a 12 month period. / / It appear…	N/A	In communications from the Secretary of Agriculture under the last two administrations, communications were devoid of promotion of the President's proposals that did not relate to a USDA policy that supported science/internal programs/etc. / / Others may have a different opinion, but I find this kind of content to be inappropriate for an agency (ARS) that is supposed to apolitical, but even more …
US Census Bureau
US Census Bureau
ARS	The hiring freeze is significantly limiting scientific research.	No	In my experience, ARS scientists have consistently maintained high levels of scientific integrity.
ARS	The hiring freeze has negatively impacted on morale, workload, and efficiency. We have maintained productivity but is much more difficult to do this than when we could manage our staffing and agreements with flexibility within available resources.	No	Work on the 4th National Climate Assessment has proceeded unimpeded. The Climate Science Report was released with minimal interference. The USDA Climate Hubs continue to interact with a wide range of stakeholders and are supported well by department and agency leadership.
ERS	We know that certain topics are not popular with the current administration. ERS leadership strongly emphasizes that our work must be rigorous, transparent, and politically neutral. However, we know to be careful in how we describe our work and present our findings. Avoiding certain terminology and conclusions make our work more palatable to USDA's leaders above the agency level.	No	I have not been asked to alter my findings not am I aware of anyone else who has been. The Secretary and political appointees are exercising greater control over review processes than I have seen before.
ARS	Proposed budget reductions and freezes on hiring have severely limited the effectiveness of the organization	No
ERS	To date, nothing explicit. OTOH, the President's budget has us cut by more than 50%, which will lead to NO research on conservation or the enviromnent. That seems relevant.	No, but my work doesn't overlap these issues too often.	ERS is super careful about trying to appear objective. So we build that into how we report our work (and to some extent, what we work on). That is, the above list of bad stuff is rare, but we are very cautious when dealing with issues that might be contentious. That means findings, that are "probably" reliable (but not "almost certainly") may end up being delayed; perhaps interminably delayed.	The biggest concern is the overall political environment -- might it turn nasty? Perhaps it has -- per my prior comment on our surprisingly deep cuts. / / BTW: I have on my wall (hmm, it seems to have disappeared) a blurb about Trudeau's election -- stating that he is relaxing oversight of govt scientists. Sigh, that would be a good thing! There is a long (&gt;1 decade) trend in my agency (and in…
CDC
ARS	Continued delays in passing the budget, government shutdowns, and fear of major lab closures has negatively impacted the ability to do research and meet agency mission.	No	There have been a number of instances of retaliation against scientist working on politically sensitive issues, particularly when they potentially threaten industry interests. Scientists are also not allowed to discuss policy implications of their research, which I see as a problem.
US Census Bureau	I have been afraid to work on issues related to helping gather better data about immigrants.	Yes we work with immigrants and hard to reach populations. We have noticed more hostility from these population towards the government. Also they are refusing to answer questions they would have easily answered 2 years ago.	The current management is trying to uphold the integrity of our data. I have not felt that they are changing or withholding any important data releases. / / However I am concerned that the quality of our data may be impacted by more non-response from immigrant and minority populations.
US National Park Service	References to climate change have been removed from locally produced reports.
USGS	Funding uncertainties make it difficult to carry out planned field work and to attend professional conferences and take training.	No - but I don't work in a region or on a topic where I would regularly be able to observe that.	None. My agency is known for scientific integrity. When an issue has been discovered - it has been exposed and corrected. I'm proud of that.	Senior leadership within the USGS have high integrity. They are leading the rest of us.
FDA
ARS	Just funding related issues	Not directly
FDA	The research strategic planning for the agency mission (or a center of the agency) should be input by and derived from more than a single upper manager (or a single advisor) in order to avoid any individual bias or shortsighted view. / / Therefore, the strategic planning to achieve the agency's mission can be well balanced and easily moved forwarded.
FDA	There is a clear increasing trend of listening to the regulated industry and of telling us that we need to be flexible and "collaborate" with industry. There is a lot more involvement of the upper management (Center Immediate Office and Commissioner's office) on the daily work (i.e. regulatory decisions, writing and publication of guidances) than before. Upper management used to be not involved a…	Not necessarily. Minorities are underrepresented in clinical trials and that has been an issue for ever. We have made efforts to decrease such disparities. It's a complex issue but we could probably do more.	The approval of EXONDYS 51 by the Center Director with no regards to the scientific opinion of the subject matter experts is a clear example. That is in the public since all our reviews are made public upon drug approval. Sometimes it's difficult to give a specific example (EXONDYS 51 is an exception) but the message from upper management is that we are too tough and that permeates everything, it…
ARS	No comments. I only focus on sugarcane genetics research, a very tough plant to work with.	No comments. I only focus on sugarcane genetics research, a very tough plant to work with.	No comments. I only focus on sugarcane genetics research, a very tough plant to work with.	I think the ARS agency has clear policy on scientific integrity. We are required to take training on the topic.
FDA	There is a general gentle pressure to approve applications from the industry and congress. An example is the biosimilar program. In some cases, the biosimilar program is an efficient way to obtain approvals when the efficacy and safety of the drug is clearly dependent on- unequivocally established and generally acknowledged by those who have an intimate knowledge of the matter- known structural f…	My example above is again a case in this point: these hormones, such as FSH, hCG, and TSH, mean a great deal to women for a large part of their lives, yet there has been little impetus to develop effective replacements to them or in research on what aspects of the structure of these relatively small proteins support their functions, including their glycosylation structures. If it were men that we…	These efforts do exist on the part of industry to "pull the wool over our eyes" when it comes to drug quality. This is where I contribute to the welfare of the US. I prevent the approval of such drugs until the company abandons their fraudulent ways, and use the accepted scientific methods to demonstrate the quality of their drugs. This doesn't happen often, but it does happen. My signature is re…
NASS
ARS	Hiring freeze severely limits the amount of research that we can do. Hiring freeze is a terrible way to reduce the workforce because it causes many research units to wither rather than closing specific units or projects.	None	None	ARS is a great research agency. Funding can be political, but research is generally free from politics. ARS seems to have bipartisan support.
NIFA	Exclusion of science (climate change) has weakened our reputation a non-partisan and science based; made us appear to be influenced more by politics than by evidence based research.	On the social science side been asked not to share or promote resources or best practices related to implementing civil rights requirements.
CDC
ARS	Ongoing hiring freeze has been the most detrimental to the agency mission. Proposed budget cuts in the President's budget are severe, but Congress has not taken action on much of it.	No	I have seen no specific problem related to scientific integrity.	No
US National Park Service	They've harmed morale by undermining science.		Mid-level and upper level managers tend to be self-serving people who are worried more about their own career goals, so say and do whatever people above them want, regardless of impacts to resources and whether good science is used.	The problems are mostly at the GS-13 and above level.
FDA	Actions taken by the current administration have not prevented the FDA from making science-based decisions	Decisions regarding the safety and efficacy of drugs affect all people equally	The scientists at the FDA deserve recognition for making science-based decisios on a daily basis that improve public health.	Scientific integrity is alive and well at the FDA
USGS	Mainly budget uncertainty relative to stated priorities. Politics of DOI and reorganization efforts are misguided and create anxiety and inefficiencies	No
FDA
US Census Bureau	I think most of the recent issues at Census are tied to Congress's inability to pass a budget, leaving us critically underfunded and forcing us to scale back 2020 preparation
FDA	Many actions have helped with regard to drug accessibility, drug safety, medical product development, etc. The issue is to make sure there is a balance with regard to safety, poor-performing products, and potential for quack products, especially medical devices.	The major impact of not moving forward on the indoor UV tanning restriction for minors is an adverse impact on young mostly white female population, exposing them unnecessarily to a known carcinogen.	There is the potential for potential damage, but so far this has not been the case with our new Commissioner.	The FDA, of all agencies, relies very heavily on the evidentiary scientific basis for its policy and approval decisions. The right balance of enough information to allow for certain policies or decisions is an ongoing debate and may be different for different issues. There are strategic decisions that are made to hold off on pursuing certain policies in the setting of possible rule retraction by …
NASS	I don't know of any problems.	I don't think this issue applies to my agency, or our work. And, I don't have any knowledge of problems in this general area within my agency.	None	I worry about our agency having many people that are resistant to change. I think that has the potential to be a problem as the world around us changes rapidly. Technology in agriculture is changing very quickly and we are somewhat "stuck in the mud." / / Granted, our analysis process includes comparing to historical data, so we should not change methodology too quickly, or without adequate testi…
ARS	Don't know	No	N/A
USGS	Reorganizations without adequate communication to those being reorganized have been a huge time sink and have decreased morale. Budget uncertainties have caused some of our scientists to seek employment elsewhere.	Lack of Federal funds to support the Agency mission means the Agency does some work on a reimbursable basis, which favors those States and local municipalities that can afford to pay for these services. For example, in Florida, most of our work benefits the two wealthiest counties. If a particular resource is of environmental importance, but isn't tied to a clear funding source, it is likely to b…	Scientific integrity is tremendously valued within the USGS. The work that is performed tends to strongly adhere to the Agency's values. What is under-recognized is the affects of budget limitations on our choices of which work we can do, and which work goes undone. Being short-staffed and having insufficient time for employee training can lead to unintended failures to live up to our values. If …	I am proud of how firmly the Agency believes in scientific integrity. Any minor failings that I have observed are attributable to having insufficient resources and not from a lack of caring.
ARS	They have caused stress within our agency with respect to hiring freezes, unknown budgets for certain programs (esp related to climate change).	I don't have adequate knowledge to comment on this.
FDA
US National Park Service	Appointing a disgraced official (Dan Smith) to be acting Director of the NPS has harmed our credibility and my confidence in ethical behavior in our senior leaders. This official permitted billionaire Daniel Snyder to cut down trees on NPS land to improve his view of the Potomac River without proper NEPA compliance and approval. He then retaliated against the whistleblower, who later won in court…	No
FDA
NHTSA	DOT wishes to "deauthorize" our FACA advisory committee based on their new interpretation of the authorizing legislation. The committee is in limbo; members' terms have expired and new members have not been approved or appointed, so technically, there is no membership. / / If the scientific advisory committee (NEMSAC) is deauthorized, as it probably will be, it will have a profound adverse impact…	Not related to emergency medical services	Nothing relating to emergency medical services.	When morale is low, we say, "Well, at least we don't work at EPA or DOE." Relative to other federal scientists, our work is less affected than that of our federal colleagues. / / About a year ago, I deleted "Department of Transportation" as my employer from my Facebook profile and left the "works for" section blank. I realize it's a little paranoid to think that social media activities of Federal…
ERS
US Census Bureau
FDA	Too early to tell	No
CDC				Researchers in my center and elsewhere within the CDC have clearly tiptoed around certain topics, out of concern that they may draw unwanted attention or antagonism from the current administration. There is a certain wariness despite the absence of overt threats.
US Census Bureau	None helpful or harmful	No	I know of a report that hasn't been publicly released (yet) because the results are not as glowing as expected. I haven't been asked to change data or results, but I have been asked to put a more positive spin on narrative when discussing results in a report.	The vast majority of the people I work with care deeply about scientific integrity. On occasion, there's conflict between the scientists and the non-scientists who want their project or operation to look good to outside stakeholders.
BOEM
ARS	Hiring freezes are placing the responsibility of more work on current employees, as older employees retire. This compounds the reduction in job positions that have happened during the past decade and more, due to reduced funding from Congress. / / Most recently, the Secretary of Agriculture implemented a very restrictive Telework Policy. The real and detrimental effect of this policy is to create…	I have not observed this	I can recall nothing specific.	I have great trust in the integrity of ARS' scientific research. I have not heard any talk of concerns and I am not aware of any deterioration in its integrity during the past year.
ARS	Current administration at the USDA Dept. level has taken full control of all aspects of agency's mission. Agency has lost authority, but still is accountable and responsible. Agency leadership and scientists are doing an excellent job under very difficult circumstances. / / USDA is micro-managing and tracking all business processes, as well as scientific activities. All decisions are made at the …	Not within our agency.	The ability to research and adapt to climate change impact on agriculture has been greatly curtailed.	ARS scientific integrity is solid. The agency has done a good job of maintaining scientific excellence under an adverse political climate. With increasing control of all aspects of messaging by the USDA Dept., it is unclear how long this will last.
EPA
EPA
FDA
USGS	Help: / Some DOI offices now have take-your-dog-to-work day. / Zinke looks very good on stage and talks a good line. / Compared to DOE and EPA, the USGS is a comparatively calm environment. / Zinke/DOI are taking a much more strong stance against sexual harrassment than prior administrations. This is a needed improvement. / Harm: / -Zinke/DOI shook up the USGS executive leadership team last sprin…		Frankly, the USGS commitment to scientific integrity is perhaps the best in the federal world. Scientific products are reviewed at multiple levels, and our data are extensively reviewed. I am highly confident in the quality of our agencies data products.
USGS	Funding for science drastically reduced	Cessation of a previously approved Steller's Eider reintroduction project has removed employment and funds for indigenous Alaskan communities	Onerous manuscript review process and associated edits delay and sometimes halt publication and are also redundant and wasteful of time/effort.
ARS	N/A	No	No information.	None
USGS	Our climate change portfolio of projects was de-funded		Current restrictions on conference attendance limit our ability to communicate our science
CDC
US National Park Service
US National Park Service	Environmental deregulation, opening of protected federal lands for resource exploitation, and placement of political appointees without the slightest interest in science based discussion has harmed the NPS mission.	No
USGS
ARS	I am a retired (four years ago) collaborator who is still very active. I am engaged in very fundamental work that underlies the more practical efforts. / / I feel that the current administration is anti-science and generally put government scientists in an unfavorable light. Most of us are embarrassed. / / Generally, fewer foreign scientists want to come to meetings in the USA, and diminished wor…	No. Our work does not deal with people on these levels.	I only see things on a local level. My main observation is that some in leadership positions demand authorship regardless of contributions to the work. /
ARS	Prolonged hiring freeze impedes productivity. Lack of scientific appointments for administration's leadership hurts morale, although the acting leadership is maybe better than what the administration would care to appoint.	No, I am not in a position to see that.	I don't see this in my line of work.	No
EPA	Yes. Lots of harm to mission / / 1. Not replacing scientists, QA staff, etc who have left for any reason reduces ability to conduct evaluation of scientific information. / / 2. cutting budget reduces resources available to conduct scientific research, to obtain information and conduct scientific analysis on information from commercial, industrial academic and other resources / / 3. decision to re…	1. removal of the EJ office / 2. projects to assess impacts to low-income communities, sensitive subpopulations and people of a minority race/ethnicity are not supported -- there is no money and even if there were, there is no stomach to do them and even if there were, there is no audience to provide them to who wants this information and there is fear of punishment if you get caught trying in ba…	Much rhetoric comes from Heritage foundation reports prepared and used during the last years' transition. / / re-interpretation of priority setting factors, particularly during implementation of the Lautenberg amendments to TSCA. / / Re listing chemicals with complete assessments to require new/additional assessment	{REDACTED} is back! That's a very good thing. She needs protection so she can continue her balanced, clear and transparent work.
USGS	Climate and Land Use Program and Climate Change Centers have been targeted for severe reductions, but so far, the yet to be approved FY2018 budget across the board at USGS appears to be relatively flat compared to 2017. However, there can be no new project starts while the budget remains unresolved and hiring has been more time consuming and in some cases not possible. The review / aproval proces…	Not to date.	All of the scientific integrity protocols at my center / bureau are being adhered to and maintained, and the output of publications about climate change and implications for land and water management have continued to be published in high-profile journals, as well as the USGS technical report series.	I have no concerns about scientific integrity at USGS, but several new policies imposed in the last year have simply made it harder to get the research accomplished and made available to clients, stakeholders and the public. The greatest threat to continuing to achieve the objectives of the Ecosystem and Water Mission Areas are the proposed program budget reductions for FY2019. I am confident tha…
ERS
USGS	Budget cuts and negative attitudes toward science have harmed our mission.	No
USGS
CDC	Management is generally in duck and cover mode (more so than usual). Can't use the word "regulation." The main concern of management is an impending 10-20% cut in funding. My agency is small enough that the Administration doesn't see it. Don't know what the acting CDC director would do (she's a good public health advocate) or what the next director will do.	No but my branch wouldn't see it anyway.	I only know my own situation. Industry pressure caused removal of findings regarding a risk assessment for cancer in relation to a specific chemical exposure (TDI) from a poster presentation. Several of my papers have been held up in the clearance process until recently when I submitted them for publication without clearance - a significant violation of procedure. In response, they actually are r…	By "White House" I presume you mean "Administration?" The White House is clueless. Most govt employees wouldn't know whether or not a lot of the things you are asking about are happening. You ask about expressing concern: where? at local branch level? - probably little resistance. At Division level, very careful responses. Restrictions on dealing with the media have always been there; probably wo…
US National Park Service	Fools need to rethink mining and destroying natural resources on park lands. Different federal lands have different missions. / All of them are required to abide by cwa caa, efh, and esa.	No
FDA	Our workload has quadrupled over the past 3 years but resources have not
USGS	USGS funding has been going down for a couple of decades. Morale lower in agency due to lack of trust in and use of government science.	No	Resources for work are being moved away from climate change, but this has not directly affected me.	I know of no direct intervention in the integrity of our science by this administration. However, I think the current administration and Congress do not consider science an important aspect of political decisions they make.
FDA	The biggest problem is the budget uncertainty from the series of CRs. It’s hard to plan for resource allocation to adequately support scientific research when you don’t have clarity on the budget.	No. At FDAa we actually have legal mandates to take race ethnicity considerations into account. We spend a lot of time studying how best to do that.	Not aware of any issues.	No
NASS
US Census Bureau	In my current area, we have not seen much change. The back and forth with budgets, under the past two administrations definitely hinders production and deflated morale though.	No, not where I work. My area conducts research for contact strategies. Our main focus is reducing costs while maintaining data quality. All of our outside sponsors as well as the Census Bureau has been consistently committed to not implementing a change if it adversely affects a particular population. I'm grateful that all of my colleagues and our sponsors are truly committed to collecting good …	The only thing I can think of is that sometimes we have to "massage" wording if we find that a particular race or income level is behaving in a certain manner, we usually won't call the group out explicitly in reports to remain politically correct. Otherwise, I truly love that the programs I conduct research for are interested in true data and data collection for all sub populations in the US. Mo…	I think highly of the work we do here. It is a tough balance between data quality and resource constraints, and I think census walks that line well.
FDA	There is a general push to reduce regulatory burdens, and while many of these efforts are warranted (cases where additional burdens are not justified based on scientific evidence), there is a motivation to reach conclusions of reducing burden even when not scientifically justified. For example, in the area of manufacturer facility inspections, significant effort has been put into justifying why f…	I have not seen any changes in the agency's approach to policy with respect to low-income, minority, or other sensitive subpopulations. The negative impacts are mainly pro-industry motivated, neutral to other considerations and populations.		In general, despite what I have stated, many of the pro-industry and lower-regulatory trends in the center began before the administration change. The direction of the center began to turn during the previous administration's first term, relating to the change in center leadership, but the speed of this change has increased under the new administration.
FDA
FDA
FDA
ARS	Lack of budget is always an issue every year, this administration is no different.	I am not in a position to make those sorts of observations.	I have not had any problems or concerns personally.	I strongly believe that ARS takes scientific integrity very seriously and that all of the administration in the agency would defend myself or my work if necessary.
CDC	It has made it difficult to discuss the results of our work in that we can not include references to the affordable care act. We look like a bunch of idiots when we can not cite a law that influenced the results that we see.	No	No	No
ERS		No
FDA	I have been *very* surprised that there were no (to me overt) changes at FDA (but I don't know if there were attempts). And understand that I did not vote for this Admin. Please be careful in your interpretation of your questions as being indicative of changes from this Administration. Most of what I reported as negative or positive has to do with specific drug applications or with specific perso…	No	Editing of inconvenient conclusions happened much more before an abusive boss retired. I have not seen any issues of scientific integrity since this Admin took over. I don't know if attempts have been made, but I think our Commissioner has been doing a good job of holding up scientific integrity. Things are so different for our beleaguered colleagues at EPA. I expected it would be like that for u…	I have been at FDA for 20 years. In that time, I have been repeatedly impressed that there is a firewall between us and the White House and Congress for most decision-making. This has been true for certain drug approvals (e.g., mifepristone) and how they cannot be overturned because some politicians don't like them. There is pressure from Congress, industry and issue groups, but mostly it doesn't…
ARS	Hiring freeze has harmed the agencies ability to meet its mission			Hiring freeze is destroying the agency
USGS
BSEE		No
ARS	Thus far decisions taken by the current administration reflect a complete lack of interest in supporting any role of the government in basic research across all scientific fields and it feels insulting for scientists.	Apparently the only law that has been approved by the current administration favors high income people (tax cut) and will soon affect the needy because of spending cuts on programs such as Medicaid, Medicare, etc
FDA
USGS	So far, not much change. The proposed budget is worrisome.	No	None	As scientists, it is our responsibility to uphold scientific integrity in everything we do; however, as a manager, I see it as one of our biggest challenges to maintain oversight on our activities.
FDA	No change as we have not received any guidance or interference.	No	None	No
US National Park Service	The tone and arrogance of the president and his administration makes it uncomfortable to work for the Federal government.			It's not as great an organization as some would like you to believe. Some issues are NPS centric, some are the same at other agencies. NPS relies on people loving what they do, not who they do it for.
USGS	Budget cuts and uncertainty (appropriations late in the fiscal year) have hampered our mission.	Not directly, this is a larger issue of resource allocation within USGS not administration policy.		Internal management of USGS including continual re-organization, leadership dominated by non-scientists (or unsuccessful scientists), and allocation of resources to national-scale assessment rather than fundamental science and monitoring present larger threats to the long term scientific integrity of USGS than the policies of the current administration other than inadequate funding.
CDC	Reductions in funding for specific programs (like Global Health Security) inhibit our ability to protect the country by stopping outbreaks and epidemics at the source before they get here. The hiring freeze has made it difficult and very slow to replace personnel who leave due to retirement or other transitions. The general negative tone of the administration regarding government workers as a who…	As a laboratory scientist I am not in a position to directly observe these effects.	As an agency there is still very high emphasis on scientific integrity. There has been increased sensitivity on even the appearance of influence by industry, which is unfortunately having a hindering effect on setting up collaborations with industry where there are clear common interests (e.g. work on developing new vaccines or monitoring vaccine efficacy where both the public health and industry…	There is strong internal dedication to scientific integrity. There has not been any systematic attempt to change that, although the absence of a permanent director has delayed the ability to make decisions to improve it, and funding cuts may prevent needed work from being done due to lack of resources.
US National Park Service	It has been difficult to plan and implement our science with funding uncertainties and restrictions on forming agreements with outside collaborators.	No
US Census Bureau	A Census director has not been appointed, seemingly on purpose, which hinders and undermines the ability of the Census to manage/conduct a fully successful 2020 Census of the US population.	Yes, the incredibly hot and volatile climate that currently exists towards the immigrant community has greatly affected the Census Bureau's ability to collect information from members of that community. We now have to reach out to all sorts of local non-profit organizations, advocacy groups and local governments so they can help us reach out to the immigrant community to let them know that it is …	I can't think of any at the moment.	It is a great place to work. The work integrity and dedication you find here is unparalleled. In my personal experience, our supervisors/managers are great at letting us know when we have done a good job - which maintains a good morale in our division and directorate as a whole.
US Census Bureau				I would not continue working in this agency if I believed that its scientific integrity were being compromised for political reasons. The Census Bureau deserves its reputation for high scientific integrity. The only fault I find with its approach to scientific rigor is its over-reliance on legacy solutions to difficult problems. That is a problem of bureaucracy and resources, not politics.
NHTSA
USGS	Made leadership scared.	No, except the white male is always left behind in govt.		We had major leadership problems years before the current administration. USGS has always had poor leadership and a lot due to poor leadership in DOI. Sally Jewel was totally incompetent and had pet issues of her own. She never saw the big picture. It is not all TRUMP. It is incompetent govt leadership, period.
US Census Bureau	I do not feel like I have the information necessary to form an opinion on this.	I have not observed any potential impacts.
USGS	Erosion of funding	No
ARS
FDA	I have only worked for the government under this administration, but my coworkers give me the impression that nothing has changed.	Not with respect to my agency.	The 21st Century Cures Act promotes the use of real-world evidence. This vague phrase has no standard definition and encompasses a wide range of different study designs and data, from patient reported outcomes in traditional randomized trials to observational data from electronic health records. Navigating how to comply with this act while maintaining scientific integrity is an ongoing issue. The…	There are sometimes concerns that advisory committees do not include scientists with the appropriate backgrounds to properly evaluate the particular issue, or that the specialists are not helpful. In one case the advisory committee returned a favorable decision, which the agency adopted, even though the review team scientists were unanimous in the opposite decision. Many of the review team scient…
FDA
USGS	The proposed funding cuts will negatively impact USGS. However, they were also proposed for FY18 and have not yet materialized.	No	A fundamental goal of USGS is to adhere to Fundamental Science Practices. We have a system for reviewing interpretive science, which includes reviews by peers and subject matter experts in order to assure our science is objective. The data we collect, which is critical to science, also is checked and double-checked. These processes help ensure scientific integrity.	No
NOAA				The mission of conserving endangered species and the fishing industry is in contradiction. There should be advocates on both sides with an arbitrator in the middle. / / Concern for the fishing industry is given far too much weight at the expense of protected species, and we are about to see extinctions as a result of this bias.
NOAA	All negative: proposed slash in budgets, appointment of unqualified administrators, complete absence of appreciation of value of science to country.	Not yet		Science staff is hardworking and talented. Admin could use additional vertebra.
NOAA
NOAA		No
NOAA
USFWS
NOAA	Reduced budgets. inserted fear-based political influence. Nary a truth gets out, rather falsehoods and lies dominate the conversation of public science from Cabinet and politicos.	Triage of fund reductions have adversely hit the urban populations, as well as rural communities in all ways of environmental protection, management, research, and policy/legal decision-making.	Know of none off hand	Scientific integrity goes beyond the research and development of scientific studies--- currently, it's the implementation of "what" science, is the biggest issue. Untruths out compete facts and data. Data is buried; not published or used appropriately in analyses and decisions. Funding reductions have been crippling and strategic at the White House and Cabinet levels. E.O's and midnight Congressi…
NOAA	No comment	Yes	No comment	No comment
NOAA
NOAA	1. Travel restrictions make it hard to communicate science results / 2. More work and less people working / 3. the increase in the amount of required reporting and approvals.	No	One of my papers page charges were refused because it disagreed with folks running or highly involved in the research program. The paper was published using my coauthors funding. / / I did not pursue the issue out of fear of retaliation by the research program.... isolating or de-funding my efforts.	Basically, I put a disclaimer in all my publications, but if I were told not to publish because ?, I would probably not publish out of fear of becoming more scientifically isolated and or forced to do things I'm not trained for out of retaliation. They will not fire you, but can make your life miserable.
CDC
NOAA
NOAA	This administration's open disdain for science and evidence-based policymaking has had a chilling effect across the agency, regardless of whether there were specific edicts to omit certain words or themes from our work. Any potential projects that I consider being a part of will likely find a way to address issues of climate change in terms less explicit as to improve the likelihood of them being…	The impact of rising global temperatures on the environment (sea level rise, increased intensity of tropical systems, etc.) affect low-income and minority communities first and hardest, since these communities tend to be in more vulnerable areas and are least able to financially cope with devastating coastal repercussions from warming seas. So to the extent that this administration continues to i…		The scientists at NOAA are some of the finest on the planet, and it is a shame that these bright minds are hamstrung by the idiocy and willful ignorance of leaders in the White House and Congress. In particular, the zeroing out of funding for climate initiatives within the agency by Congress have hindered our knowledge of the impacts of sea level rise and global warming generally, making it more …
NOAA	In no manner affected the work.	No	Scientists with the loudest voice get the carrot. Scientists with no practical work experience whose only experience is academic often use intimidating tactics or preconcieved theories to impose their hypothetical conclusions on operational NWS forecasting resources. Their attendance at workshops/conferences where they can promote their personal "brand" is the number one priority and surround the…
NOAA	Afraid to "rattle the cages" regarding climate change or other issues out of fear of retaliation and defunding our agency	N/A		Biggest concern is taking away from NOAA resources to please the private sector
NOAA
NOAA
USFWS
USFWS
ARS	The ongoing hiring freeze has limited the work of collaborating ARS scientists.	No	No examples	No
FDA
NOAA
USFWS
USFWS
USFWS	The current and past administrations have failed to understand the fundamentals of resources management...that is knowing what is there, where it is, why it is there, when it is there, and how much is out there.	Not directly, but FWS works in mostly rural areas. / /
USFWS	In my position no change	Nope		Iowa state &lt; Iowa
USFWS	Some department level priorities potential allow for enhanced resource management opportunities but resources on focus has not adequately been stepped down to serve these priorities
NOAA	The administrations upending of climate science has at a minimum slowed the agency in preparing for a changing world and changing resources management.		The agency is not honestly communicating the status of the habitat that it's protected species require. The agency is complicit in wasting restoration funds that stabilize private property rather than restore the ecosystem.	There is a firewall between NOAA's science offices and NOAA's management offices. That firewall limits the availability of science in management decisions, and reduces morale in the agency.
NOAA	The greatest interest is in seafood economy rather than the ecosystem research needed to support the sustainable seafood mission. Programs are getting phased out due to lack of budget and without planning. The comprehensive scientific capabilities that NOAA enjoyed in the past are becoming severely limited. I am worried that research will move out of government and we will become an agency (NMFS)…	Yes. We basically are "talking heads" when it comes to diversity. We talk a good talk, but have no hiring capability now, thus are able to say we will hire minorities, but have no ability to do so. Our vision of equal opportunity is to make sure all the white men working in the agency have an equal voice.	I don't see a lack of scientific integrity in NOAA.	No
NOAA
NOAA	There is a fear that funding will be reduced if we present results the administration disagrees with.	No	None	No
NOAA			Failure to follow scientific integrity policy, including requirement to protect animal research subjects under the Animal Welfare Act, Public Health Service Policy and U.S. Government Principles for Vertebrate Animals
US National Park Service
USFWS	The current administration is not the problem. The culture and regional office managers and their perceptions are the problem.	My facility provides subsistence to a Tribal community. Due to obstructionism in upper level management and their relationship/perceptions of the Tribal community, the amount of subsistence my facility provides has decreased and is in jeopardy.	Data from recent drought years is omitted in meetings and presentations and is replaced with antiquated data from the 1990's. Funding shifts occur because the facility I manage is heavily influenced by unpredictable climate. This puts the mission in jeopardy.	I have worked for the USFWS since 2001. The lack of scientific integrity has caused me to accelerate my retirement date to April of this year. I have experienced the erosion of scientific integrity to this point in time when it is at an all-time low.
NOAA
NOAA	This administration doesn't seem to have taken any interest in marine mammals (my area of expertise) as of yet - luckily we seem to be below the radar.	No	Nothing recent in my area.	I'm sure that if there is a case in which a well-funded industry - or the US Navy - is potentially blocked from some commercial or military action because of a protected species issue, the administration would do whatever it could to remove the regulatory barriers involved. To date that hasn't happened in my area. / / I would fear reporting a breach of ethics largely because a friend had his care…
NOAA	No positive changes. Budget cuts to the scientific research arm (OAR, and portions within the other line offices) and the satellite program -- both primarily motivated by the word 'climate' being present -- are harming the mission already, and promise to cripple it in the future as current satellites die.	Planned cuts to NWS forecaster staff will disproportionately hit these communities.
USFWS	I haven't noticed a change	No	N/A
USFWS	Lack of funding and support for youth and climate change programs have undercut the work we've been doing over the years to teach kids and the public about climate change, and to connect kids with nature to foster a sense of stewardship for the care of our natural resources in the next generation.	No	Reversal of the fisher listing determination at the regional level.	Within our office, scientific integrity is still emphasized and supported overall.
NOAA
NOAA	Appointing Barry Lee Myers to the roll of Administrator of NOAA was a huge mistake. Myers is not a scientist, and has in the past supported privatizing dissemination of life saving weather information. He is the CEO of AccuWeather, a company that truly believes it is in competition with the National Weather Service.	Not yet
USFWS
USFWS	I'm in land acquisition, and that's not happening	EPA kills with dirty air policies
USFWS	The agency has lost some good leadership due to reassignment that induced retirement.	No
NOAA	Harmed, mostly in the form of budget cuts severely limiting funding in much-needed areas to enable us to do our jobs adequately. Also fueling the flame of discontented, regulated industry with a short-term viewpoint, while we're trying to plan and sustain their fishing long term for the future.	I'm not really in a position to see this or say.		No
NOAA	I no longer feel pressured to conform to the administration's views on science like I did with the previous administration. This increased freedom has definitely helped the mission.	No	I am uncomfortable with reports that NCEI has edited past climate data, but frankly it has nothing to do with my job.	I find it interesting that the Union of Concerned Scientists didn't send out surveys like this under the previous administration. It seems as if they're now fishing for negative fodder.
USFWS
USFWS	Neither negatively or positively at this time.	Not aware of any specific examples of this occurring.	Not aware of any examples of this occurring at my level within the agency.	No
USFWS
NOAA	The complete lack of support for science, and lack of scientific literacy in the current administration at best hurts morale across NOAA, and at worst threatens the ability of this organization to carry out its mission.	NOAA is almost entirely white males, I'm not sure how you could make that worse than it already is. Furthermore, to protect private/public boundaries, most of our forecast information is disseminated to the public through the private sector, therefore we have little ability to preserve equal access for all races/ethnicities/incomes.	I work in short-term weather forecasting, not climate, which is much less politically-charged. I have been asked for data to perform experiments that are utterly pointless, but in all cases so far the root cause was incompetence, not political interference.
NOAA	Don't know	No	Don't know	No
NOAA
USFWS	Reinterpretation of scope of Migratory Bird Treaty Act / Reevaluation of FWS' mitigation and compensation guidelines / Withdrawal of protection for various lands / Massive attempts to legislatively alter the Endangered Species Act / / Within FWS revision of the definition of endangered and threatened designed to move species out from ESA protection	No	It might be interesting to FOIA recent FWS "Species Status Assessments," which are prepared to evaluate if a species warrants listing, and to compare FWS decisions with what the species experts think -- just saying.	I never knew, until the Trump administration took over, how flexible my HQ and Regional directorate were at interpreting laws and regulations to fit the new administration's policies and priorities. There's a good reason morale at the field level is low.
US National Park Service
NOAA
NOAA	The tone has certainly changed and trickles down from appointed leaders. It’s more ion the vain if environmental regulations are hindering industry. Promote industry for jobs, which seems to imply at the sacrifice of science but not explicitly stated.	Not that I have directly observed, yet.	Recent law suits came out in support of government side however, the government decision was not made considering all science despite efforts to comment and make the science based decision known. Went to the side of government and therefore helped industry over protected species	There is influence to make management decisions in favor of industry over protected species however there is still protocol that must be followed. In the coming years it’s jst a question if that standards if that protocol will hold true.
USFWS
USGS	Proposed drastic cuts in funding in the 2018 and 2019 President's proposed budgets would cripple the USGS. Without the funds to understand potential effects of increased resource extraction on public lands to water, fish, vegetation, and wildlife, we are putting our public lands and trust resources at grave risk.	Yes. This might seem far-fetched, but the USGS is the primary science agency for the Department of Interior. As such, we are charged with providing scientific information to assist public land managers in conserving and preserving Trust resources. For poor and low-income communities that do not own land, our public lands are their only legacy for their children. We are violating the Public Trust …	This is a confusing question. The bold part asks for good things, the italics part asks for bad things. / / I will say that I have been told repeatedly over the past few years that Ecosystems Mission Area "does not do" climate change research, (even though it is explicit in our USGS Ecosystem Mission Area guiding document), and even though I have been funded by the same funding stream for about 2…	Yes. I once reported to the (then) USGS Science Integrity Officer that a young scientist was not being recognized for her substantial work on a very high-profile report, but that a high-profile external scientist who had done essentially no work on the project/publication was being listed as a co-author. The young scientist was not even going to be mentioned in the acknowledgements. This decision…
USFWS	Yes, the proposed regulatory changes (e.g., changes to resource extraction in the Arctic, coastal drilling, the border wall) would make conservation of sensitive species extremely difficult. The lack of adequate funding makes the "working with others" part of our mission nearly impossible. The focus on removing species from the endangered species list takes time away from working on species that …	Yes, the US Fish and Wildlife Service has been working to improve diversity within the agency. Strict limitations on hiring prevent us from making any progress in that regard.
USFWS	We are probably avoiding a lot of pro-active conservation planning and implementation because "climate change work" is not seen as necessary or important.	No, although coastal resiliency and climate-related threats could affect them because it affects most human communities.	I have seen agency program advisors and staff "edit" from science-based maps those data that were not consistent with their desired policy recommendation.
USFWS	For big scale, landscape level conservation, the loss of Science Applications and LCCs is significant at a time when collaboration across multiple agencies and boundaries is critical to success. The degrations of planning activities, i.e., NEPA is also significant.	No		The ABSENCE of leadership and the cowardice to take the lead on conservation
NOAA	Negative effect on forecasts by the decision to eliminate scheduled raob releases due to budget limitation
USFWS
CDC	No	No
NOAA	I do not know. My work is in survey; determining heights which can help predict erosion patterns and flood plains. Accurate survey work is not political.	Yes, I saw how much effort we put into Texas after the hurricane season but how Florida and Puerto Rico were ignored.	I have no examples, my current work is in archiving data.	While my job description is "Scientist" I do very little science, I'm more a surveyor. Accurate heights and accurate labeling of archived data has not been impacted by recent politics. I do know from past experience (in 2014) that reports to the Inspector General Office are all but ignored so I am unlikely to report anything ever again but this is not a recent thing.
USFWS				In general the commitment to scientific integrity in my field office and my region remains strong. However, there is a sense that at the headquarters and even in some cases the regional directorate level, political influence is reducing scientific integrity. I also feel that some policies have been instituted recently in the name of scientific integrity that are more designed to slow down our wor…
US National Park Service	Deeply demoralizing, resulting in apathy about trying to uphold NPS mission.	No		Many of us are biding our time waiting for change in political tide.
NOAA
USFWS
NOAA	Nothing major yet, while they're busy dismantling EPA	No
NOAA	We have been dealing with budget issues for a long time that affect our ability to achieve our mission. I anticipate that will increasu under the current administration, but it is not new. / / A few things to make clear is that 1) I have had to deal with what I feel are notable scientific integrity issues and attempts, some successful some not, to supress results, 2) these issues are often associ…	The fishing industry is a sensitive community in many ways but this does not break down along traditional racial or income based lines.		Many if not most scientists in the agency take scientific integrity very seriously. However I not seen that in the staff of communication departments or in some leadership. That is I have not felt that my scientific work has been changed when submitting it to a journal. However press releases have been written and posted that are not reflective of the work. I have been told that we "all need to b…
NOAA	No, and I don't plan to.	No	N/A
NOAA	Definitely harmed. The callous disregard and disdain for science and evidence-based claims is a serious detriment to my agency's mission.	Not directly, but it is clear that this administrations policies will leave these groups further marginalized and disregarded.
EPA			{REDACTED}	Scientific Integrity Review Panel report issued on Nov 2, 2016 to Louise Wise.
USFWS	Changes in ESA, NEPA, and in migratory bird take considerations	Not yet	FWS scientists are generally very concerned with scientific integrity - use of data and research to support decisions are excellent. Whether the data is used in making decisions by DOI/FWS bureau level is a different issue.
USFWS
NOAA	No	No	Tweet by the President implying there was no evidence for global climate change.	No
NOAA	No	No	None	No
NOAA
NOAA
USFWS
USFWS	The general disdain for the scientific method and the cherry picking of facts creates a distorted view of current available information. Dismissal of current scientific consensus is but one element in the erosion of public trust in the science community	No	Ability of a single senator to block all work on removing feral cattle from a seabird colony (Chirikof Island)	No
USFWS	Reduced morale because of uncertainty; policy decisions done at the highest levels with little input from the on the ground staff with the expertise	Yes with an emphasis on a segment of our user public that is well off and emphasis on consumption of resources.		There is a need for multi discipline staff with a comfort level to foster cooperative relationships with people living on the public lands with strong cultural ties to these lands (rural residents & tribes).
USFWS	Funding shortages and hiring freezes/delays have severely hampered achieving the agency mission. In order to accomplish certain tasks, I have had to divert the efforts of the station biologist from his normal duties to maintenance type tasks. This impacts the collection and analysis of scientific data used to make decisions on resource management.	No
NOAA	No change. Conditions have been challenging through multiple administrations, and particularly since 2013.	No	No answer.	No
USFWS	It was a disappointment to hear about the reversal of the ban of using lead at National Wildlife Refuge sites. While this decision is a management decision; it is not clear how the decision supports the safety of fish, wildlife, and the public from the known hazards of lead contamination.	That would be difficult to determine. Things did not suddenly change within the last year. Our agency and that value of science to support our social collective decisions have been at odds with a subset of our society for at least the past two decades. Things did not suddenly change in the last year. Specific to this question: yes but not solely as a result of this administration. There have been…	Somewhat of a challenging question. Tradition persists in our culture and change is always difficult even when supported by new information. The number of times that scientific integrity is upheld far outweigh the alternative. They are common and routine. Making wise decisions based on the best information we have. Problems arise when management chooses to assume the role of the technical expert,…	We have a bunch of great technical folks in our agency. They are under utilized and undervalued. There is an emphasis on the value of managers within our agency and that can easily be found by reading internal communiques regarding where non-managers are referred to "...and staff". Our training efforts to improve leadership are selective and competitive. They instill elitism and individual import…
NOAA
BOEM
USGS	Big impact on funding moved from true research to mineral development and hazard management.	Not in my location, as the low-income communities don't "believe" in climate change, anyway, and the minority population is practically non-existent, or at least not visible.	Climate scientists in USGS as being told to hide their work.
USFWS	Science is used to "justify" a decision with omissions of key information or use of disinformation. The decisions are for the most part political and made by people too intimidated to speak up and stand behind the facts of science. There are a plethora of yes people making decisions, i.e. whatever their supervisor would like they agree to it.	I have not seen impacts from my agency on these groups but have from other agencies I collaborate with.	Several listing packages were changed by one person e.g. the wolverine was erroneously thought to be plentiful throughout it's range because it was found in Colorado, whereas I know it is almost extinct in WY and it is a species found in the back country of the Rocky Mountains. But an administrative official deemed it plentiful enough (against the recommendations of species experts and the public…	It is comical that I was asked to present a scientific query to the "Science Applications" group and they turned around and said they come to me for those determinations because they do not have the expertise. Our idea of scientific expertise and integrity is a name for people that have been placed in areas for theoretical collaboration which never has happened.
US Census Bureau		A draft presidential memorandum has proposed adding a citizenship question to the 2010 Census. There is concern that this would depress response by immigrants, especially given the current political climate for this group.		Although the Census Bureau has faced some problems under the current political climate (e.g., delays in filling top leadership positions, insufficient budget), I think we've been fairly fortunate relative to some other agencies (e.g., EPA).
NOAA	I work primarily with Endangered Species Act consultations. These consultations are closely watched by all sorts of groups with an eye on litigation. There is little space to spin information one way or another. The courts are an effective equalizer. The only change i have observed has been a strategic recognition that decisions we make can unleash a backlash that is counter productive. This has …	No. The group most affected by this in my area of work is Native Americans, and both Secretarial and Executive orders from previous administrations regarding management of tribal trust resources are still in effect.	I work in a small, isolated office. We have not uncounted any of this within our agency. I have encountered this sort of thing in US Forest Service consultations. Credible USFS scientists have been reassigned or have left tor other jobs due to a hostile work environment when they produce information unfavorable to cutting large volumes of timber. We have received "scientific" assessments that sel…	The views i have expressed are based only things i have encountered first-hand. I have heard of NOAA scientists having significant interference, but of those issues i only know of rumors and information that is published in news articles. My situation may be much better than the agency as a whole since i do not produce primary research and i do not work on projects that affect policy.
USFWS	Regional managers tow the line to keep their jobs	No	The science gets fudged when dealing with delta smelt. Particularly the EcoRestore Program in the Delta does not even follow basic science
NOAA	Concern with nominee for NOAA Administrator Barry Myers because of conflicts of interest (CEO of AccuWeather). Presidential budgets also have consistently tried to cut jobs and resources.	No, but if the current proposed budget from the Administration is used by Congress lower population areas may be under served.
USFWS	Work is slowing down while documents are reviewed by people unfamiliar with the topic.	No	None
NOAA
USFWS	Lower morale and greater uncertainty about what we will be doing a year from now.	No	In one project I've worked on, other federal agencies were allowed to obfuscate study findings and not called out by USFWS. This, in my opinion, led to a number of poor policy choices and rules by FWS.	There is just too much walking on eggs to be effective.
USFWS
NOAA	Actions by the current administration will make our job more difficult in the future.	Not in my specific job, but the general knowledge that impacts of pollution, climate change, severe and high-impact weather always affect disadvantaged people disproportionately remains troubling.	N/A	Regarding the questions about whether we avoid certain topics due to political pressure: within my purview it's more of a marketing than a gagging issue. If I discuss my work as supporting public safety, infrastructure decisions, and national security, it gains an understanding reception. (What remains unsaid is that the whole reason for extending/improving prediction and projection is because ol…
NOAA
NOAA	None specific to this administration; multi-administration hiring freezes and continuing resolutions have decreased moral and productivity. Current fake-news and fake-science propaganda of current administration are harmful to psyche of public employees and public in general.	Potential loss of insurance with heath care roll back. Roll back of safety and environmental regulations and consumer protection actions. These will dis-proportionally affect this group.	No opinions	No
USFWS	N/A	No	None	No, its pretty good in my position.
USFWS
USGS
NOAA	Harms our reputation of honesty and non-political nature	No
USFWS	Funding cut backs lead to few employment opportunities	None
NOAA	This administration has significantly improved things by avoiding the pandering to large rich environmental NGOs. NOAA was falling all over itself to have conservation groups like them and made it miserable for truly unbiased science and decision making.	This administration truly understands that the whole nation benefits from economic prosperity and that NOAA as part of the adept of Commerce plays a role in that prosperity.	Specifically, this administration is requiring scientific integrity versus advocacy (eNGO) biased science.
ARS
NOAA	While we don't work on climate related issues it is clear that we will have to avoid such work in the near future	No		NOAA has so far managed to maintain the highest possible scientific integrity in its work as far as I can tell. We hope this will continue
USFWS	Allowed too much water diversion.	No, these particular policy decisions probably help them.	Problems occur in virtually every document produced, and have got much worse in the ESA arena. In the West, under what is called the "4 phase approach", Staff scientists now submit a "biological report" only, are not permitted to make a listing recommendation, and other, regional staff with no experience with the species, make the finding and write the Federal register document. Scientific staff …	The agency's mission is to satisfy business and local/congressional political interests, while doing some, meager, level of enhancement and protection. This is a long, cultural issue, with the agency. It is not typically high on the radar of the executive branch of government.
NOAA	We don't have adequate funding to accomplish our mission. Morale is very low.	Our work does not directly impact these subpopulations, but it is well known that climate change will likely most affect the World's most vulnerable populations. The current administration has chosen to ignore the issue of climate justice.	A trump appointee (tried to?) tampered with information on an outreach web site of ours. The effort was aimed at idea that humans are responsible for global climate change. I was not directly involved in this particular event.	I have not personally been encouraged to misrepresent my work in any way. When I speak outside of the lab or speak to the press, I am careful in what I say because I do not want to be the one that draws hostile attention to my division. However, I have not been untruthful in any way, nor would I be.
CDC	Made people doubt the objectivity of the govt	No
USFWS	As of yet, hasn't affected the work we do outside of the hiring freezes.	I have not
USFWS
USFWS	The administration does not support much of the mission of the FWS. We are discouraged from working on climate change issues, hunting and fishing have been elevated above wildlife conservation needs, resource extraction is weighted more heavily than wildlife conservation, proposed changes to how the Migratory Bird Treaty Act is interpreted will favor industry at the, sometimes great, expense of s…	No	Overly burdensome and beaurocratic review processes for grants and agreements have been put in place that delay, or completely prevent, us from funding mission-related work. / / A hold was placed on FWS participation on any boards or commissions until a review had taken place. This multi-month hold prevented our partnership-based programs from pursuing normal business operations, which occur thro…
NOAA	Yes, budget issues are just beginning to become an issue	No	Scientific integrity is generally not an issue, although due to budget constraints, "non-mission" topics, however important, are not pursued	NOAA is made up of almost entirely professional scientists & in my experience scientific facts are not disputed but may be suppressed.
USGS	The disdain of the current administration for understanding and utilizing science in making sound policy decisions decreases morale amongst scientists.	No
US National Park Service	There has been a chilling effect due to uncertainty about whether there may be eventual repercussions to programs and individuals, and uncertainty about how future funding will allow us to complete existing programs. Certainly there is hesitation about initiating planning on any new programs that involve climate science. A strong negative effect is felt due to concern that our partner agencies wi…	No		NPS is a strong proponent of science integrity. However, this could be eroded by uncertainty among individual employees, and direction from above to focus our energies elsewhere. My point is that the commitment and intention at NPS is excellent, but this can be gradually undermined by unintentional actions of even well-meaning staff at every level.
USFWS	Will lead to further loss of important habitat	No	None	No
NOAA	Drastic proposed budget cuts and government shutdowns have hurt morale.	No	None	No
NOAA	Too early to tell. No approved head of NOAA. No budget beyond continuing resolutions.	Not relevant to my work.	Nothing relevant to change in administration	Generally good, open and transparent with adequate safeguards and opportunities to complain and have disputes resolved. Still too early to tell if changes will occur.
USFWS	We dissolved LCCs - Landscape Level Conservation is studied at universities across the country/world. Our Refuge System is based on landscape connectivity. By dissolving LCCs we are harming our agencies ability to look at the big picture.	No. However, Urban Refuges are very important to connect urban youth to nature. This administration has not ended the program but is not supporting staff at Refuges either. They only seem to care about hunting and fishing, whereas most youth today connect to nature in very different ways and hunting may actually deter them from a wild place.	The Migratory Bird Treaty Act has been gutted by Zinkie. Mines now believe that they can take down trees during the breeding season because it is part of their normal operation procedure and is no longer hampered by the addition of adherence to the MBTA.	When employees are told to be transparent, we already were. The appointed officials are the ones breaking laws and wasting government funds. Our appointed leadership has no idea what the agency does and has slowed up all out work because HQ thinks they are going to catch some giant fraud within our agency. It is embarrassing they after a year the leadership is still trying to figure out what the …
NOAA	There have been a few cases of fishing seasons or regulations being extended beyond what the science indicated was sustainable. The most prominent example was the Gulf of Mexico red snapper season.	No	Don't particularly have any examples.	No
USFWS	Nothing has really changed since the last administration	No	I can't think of any	No
EPA	Delays in enforcement decisions; less support from USDOJ; each causes harm to be left unaddressed for years; favoritism shown to energy companies (go easy or not at all).	You have heard of Flint, MI under the Obama administration haven't you?	Failure to enforce CWA in western basin of Lake Erie; failure to ensure OHIO develops a TMDL listing for Lk Erie; allowing state officials to go easy on energy/nat'l security industries.
NOAA	The anti-science rhetoric, behavior and policies of the current administration is in the process of harming NOAA's mission.	No
NOAA	The agency's continued assault on travel, particularly conference related travel continues to harm our ability to be topically aware of new research.	There does not seem to be any capacity to support people of color and their advancement in the sciences. that is a workforce issue but it impacts the ability to deliver our mission. furthermore, there is no appetite to address disproportionate impacts to communities of color, therefore the topic is an automatic no go	The scientific integrity policy is written so narrowly, it makes it easy to dismiss cases because they do not fall within the scope of the policy. furthermore, scientists can easily be retaliated upon and because it is not a blatant, outright retaliation (particularly for those that are related to legal regulations, e.g, EEO), there really is no recourse for the employee.	The policy is a good step in the right direction. however, i don't think everyone knows about their rights under scientific integrity. secondly, there are many ways to 'encourage' an employee not to say anything via retaliation. however these retaliation incidents are not extreme enough or blatant enough for an employee to be able to report.
USFWS	Made our mission more difficult by necessitating that we become "politically correct" in the words and phrases we use. We feel we now must "bend over backwards" to word opinions to emphasize that what we are saying is a suggestion, not in any way a requirement. / / Further, although we have not been told to avoid climate change, either the words or subject, one can't help but expect that that wil…	No	So far, it has been subtle and has not risen to the level where I see this happening. For example, the curious and extreme opinion recently given on the scope of the Migratory Bird Treaty Act.	My perspective is that scientific integrity within the USFWS is still strong and effective. But we still feel pressure to be very careful and use wording that avoids any hint of force behind it.
NOAA	Budget limitations have constrained us for years. The current threat of climate change denial hangs over us as we make decisions about research priorities.	No		No
NOAA	Helped by being more tolerant of differing scientific opinions.	No	None	Scientific integrity is very high. Potential reductions in funding are the biggest threat.
NOAA	Not to my knowledge. Was this question asked in 2008?	No
USFWS
US Census Bureau
NOAA	Don't know. Haven't seen much impact.	No	None	No
BSEE	It appears that the oil industry perception is that BSEE is holding up timely petroleum production. We are getting requests from oil companies themselves to expedite approval of requests.	I have not observed any effects on low income communities, sensitive sub-populations, or minorities caused by governmental policies.	So far I have not had any commercial, political, or NGO interest contact me and try to change or edit any of my scientific findings. Nor have I been told by anybody what data to use in my work.	So far my scientific opinions has been respected and valued.
USFWS
NOAA	Foreseen negative impacts due to pending budget constraints that will further widen the gap between agency needs (required by federal law) and human resources to meet those needs.	No
NOAA	The Weather Research and Forecasting Innovation Act of 2017 was helpful, but sufficient budgeting is needed to fulfill its goals	No	None	No
USFWS
NOAA	Things have not changed. The downhill slide began before the current administration and will likely continue.	No	To be honest, this survey feels more like a witch hunt against an (rightfully) unpopular admin. than truly looking into current issues. So many things from morale problems to staffing making mission execution more difficult pre-date the current administration, and will continue into the next. It was a disaster before, but people didn't seem to care as much. I hoped this would be a decent survey, …
NOAA	None, the current administration is attacking waste, fraud, and abuse. This is enhancing mission effectiveness.	None whatsoever.	Scientific integrity has been overly influenced by non-governmental entities that pressure and bully decision makers. It is not been publicized enough that scientific integrity is compromised as researchers protect rice bowls rather than the good of the country or for good science.	The last year has been a breath of fresh air.
USFWS	I see some willingness to abandon the values inherit in our mission. In this way, it is more of an issue of how problems are framed. Science is still held up as an important process, but in support of different values.	No, but I do not work in an office where this would be occurring.	I do not work in an office with contentious issues.	I think USFWS lacks science capacity. This stems from the separation of scientists into USGS by the Clinton administration. I do not see this capacity being actively built in USFWS. I think we need scientists more embedded into our agency so there is capacity to frame questions in meaningful ways. I am not in an position where contentious decisions are affecting my work.
NOAA	We have been explicitly told to change from using the phrase "climate change" to instead being "decadal trends". Staff have been limited by management in their ability to present research related to "decadal trends" and their importance in long-term forecasting at professional meetings due to the delicate subject matter.		Barry Myers nominated for NOAA administrator despite co-founding and having a significant stake in a direct competitor (Accuweather) to the National Weather Service. This conflict of interest could significantly harm the weather service while filling his family's coffers at the harm of the greater public.	Management has retaliated against staff for previous issues unrelated to the political climate, such that staff are uncomfortable speaking up against policy changes related to presentation and dissemination of climate change studies since the current administration came to power.
CDC	Potential decrease in support in the proposed Federal budget has already negatively impacted my agency's ability to carry out its mission due to inability to assure continued support for ongoing programs. Congress repeated use of continuing resolution to support governmental activities has negatively impacted my agency's ability to plan for future activities and prevented initiation of new activi…	All activities are impacted.	The agency's continued support for vaccines in the face of political pressure newly added to existing public pressure is admirable.	While we have not seen significant impact on our scientific activities thus far, the repeated changes in leadership in HHS and CDC may have slowed the impact on our agency. It may still come as a trickledown effect from new leadership as it becomes more stable.
USFWS	It hasn't	No
USFWS
NOAA
USFWS	The Current administration has made decisions going directly against science based studies on the damage projects would take on the environment. They have have ignored warnings and multiple biologist research on fragile ecosystems and wilderness areas.
USGS
USFWS	Declining funding and hiring freezers have hurt our ability to provide services.	No		No
USFWS	Work has slowed in order to put money and high level management resources towards Dept of Interior Reorganization.	Not that I am aware of
USFWS	The hiring freeze and subsequent restrictions on hiring have made our mission tenuous, as we must often deal with delays of more than six months to hire temps, and now assign biologists and other researchers to cover labor-intensive field positions in order to complete mission-critical work.
NOAA	Preconceived notions regarding Global warming (either side of the issue) squelch open, honest scientific inquiry. Basic sciences are giving way to "social sciences" eroding the foundational data used to address Agency mission.	None	The agency as a whole will report climate data that clearly supports one side of the argument, then totally ignore the reports when facing public scrutiny. Not sure why.	Science in our agency is becoming a thing of the past. The agency currently acts as an information conduit. It gleans data from outside and re-packages it. The little science we currently carry out is all but unfunded.
NOAA
NOAA	There are several proposed actions that are a concern for the resources and ecosystem. Our agency would be needed to assess the impacts of these changes if they move forward. I am not sure that our recommendations would have the same influence as the may have had with the previous administration.	In the country - yes; within my agency - no.	Climate change	For the work I do, the agency has been supportive and I think my supervisors have the integrity not to bow to political pressure to change scientific findings. This may or may not be the case higher-up in the agency.
NOAA
ARS
FDA
US Census Bureau	N/A	N/A	Can't think of any at the moment.	The bureau does its best to work with the resources it has, despite lots of budget cuts and reorganizations. I think it does its best to maintain integrity above all, with a mission to produce top quality data and resources, so it is not prone to political political incentives.
CDC
FDA
NOAA		Fishery policy including catch share programs have adversely impacted small rural communities in Alaska since their implementation over the past few decades, but the North Pacific Fisheries Management Council continues to argue that NMFS is not informing how policy is effecting communities. The council rejects non-quantitative research (Anthropological) which proves policy is affecting small comm…
NOAA	No change. Major issue is Congress not passing budgets and working under continuing resolutions.	None	I feel NOAA is a very transparent place to work and I have never been instructed to conduct my research in any manner aligning with an agenda. However, I have seen state agencies and NGOs use NOAA data incorrectly for gain.	Scientific integrity is taken very seriously within NOAA and anyone suggesting that it is not is mistaken. In a sense, I am offended that someone would suggest that Federal scientists manipulate results or ignore conflicting data. In my 15 years of working for NOAA, I have never heard even whispers of being anything but forthcoming and honest.
USFWS
NOAA
NOAA
NOAA
NOAA	Don't know	Not scientifically.	None	No
NOAA
ARS	None to my knowledge.	No - But, this is outside my work.	None	At my level, I have seen no changes in ARS backing good science.
USFWS	Climate change training has been renamed to avoid the name climate change. Tribal Youth Program activities have avoided the terms climate change in their framing.	Native American youth	No examples
FDA	No change	N/A
CDC
USGS	I cannot speak for the agency. At the local level the government shut downs, news of research censorship, and general negativity toward science over politics hurts moral.	My research does not involve or focus on specific subpopulations.	Nothing to share on this specific topic.	My specific work is not related to climate change or any politically contentious topics and I have not experienced any specific issues in regards to scientific integrity with USGS.
NOAA	Incomplete and inconsistent funding makes it almost impossible to do science at all.	No	None
ARS	The continuing hiring freeze in the USDA has deeply affected the organizational structure within ARS. Attrition due to retirement has begotten attrition due to dissatisfaction as the freeze carries on. A direct consequence of the semi-random loss of scientists, administrative/support staff, technicians, and research leaders has been inefficiency. Admin/support staff are overloaded as they attempt…	Not in my official position.	At my location specifically, we have a strong supervisory structure that values scientific integrity and have had no issues in that regard.	N/A
NOAA	Unknown	Unknown	None	None
US National Park Service	They have had a "chilling" effect upon the National Park Service. Most recently, I was in a four-way conference where I was told to be careful of how I phrased my comments concerning projects which would affect our unit and which may be of a controversial nature; e.g., oil and gas, mining. I see nothing positive about the current administration. On the contrary, it will take decades to undo the d…	No	I'm not at that level in my current position as Environmental Protection Specialist.	My impression of the Agency, and why I returned to it after having worked for the US Forest Service, was that integrity (especially of a scientific nature) was a major factor in it's mission. I first worked for the Agency back in the late '70's so I have been privy to the changes between then and now with regard to environmental matters. I guess what astounds me most is that there are individuals…
USFWS
USFWS
USGS	Selection of Interior Secretary Zinke was a good choice by the President.	Have not observed.	Political issue that comes to mind: Consider supplying City of Atlanta, GA, with approximately 200 cubic feet per second of Tennessee River water being withdrawn from Nickajack Lake in the vicinity of Interstate-24 and conveyed to Atlanta through a concrete aqueduct roughly following Interstate-75.	The collection of water data is challenging and sometimes difficult, but USGS is a good agency to work for.
USFWS	Not sure	No	Prefer not to say.	No
USGS	DOI is now requiring submittal of publications for departmental review of how the product conforms to new departmental priorities.		Portrayal of recent laboratory problems as a result of deficiencies in quality assurance practices has resulted in the Bureau spending excessive time and resources on new, burdensome quality assurance documentation. There is no clear evidence that the new policies would have prevented or stopped the lab problems that they are intended to fix.	Staff who report problems are not safe from retaliation in spite of whistleblower protections.
NOAA	Don't know	No	N/A	No
NOAA
NOAA
USGS	Neutral. Biggest concerns are DOI censoring press releases and major limitations to participating at conferences.	No	Most egregious issue I have seen is the resignation of a top and popular Associate Director ({REDACTED}) because of pressure he received from DOI Secretary’s Office to go against USGS Fundamental Science Practices (policy) to release scientific data and results related to an oil and gas assessment before it was completely reviewed for release.	USGS is a leader in scientific integrity and takes it very seriously.
USFWS				I believe our agency adheres to strong standards of scientific integrity. I don't see that as an issue as much as funding to accomplish our mission. I do have concerns that this situation could change in the future, but at least at this point, in my experience, decisions are made using sound science. However, I am not involved in politically sensitive work involving regulatory authority, such as …
NOAA	The current administration has made science a very low priority, and is engaged in a number of plans that, while they have not yet harmed my agency's mission, will likely make it more difficult in the future.	Yes, but not related to my agency's mission.
US National Park Service	The hiring freezes have severely crippled our park's ability to perform projects. My position is a term position and due to the inability of our government to pass a budget, my employment is still unknown after my current 6 month renewal is up. The work is there, the superintendent is supportive of my continued employment, but without a budget nothing can be done.	I do think the current administration's push to increase park fees at certain parks will push out low-income families, which is worrisome.		I'm concerned about the current administration's push to erase "climate change" from our work and scientific interests. While this does not directly affect the work I do in cultural resources, I believe that this action will have dire consequences across the board and eventually all resources are going to feel the effects.
NOAA
NHTSA	The current administration's decimation of environmental regulations runs completely counter to part of NHTSA's mission to balance environmental concerns with safety.
NOAA	Continuing resolutions and the inability of Congress to pass a long-term budget dramatically affects funding for training and hinders the ability for employees in my office to attend professional conferences and engage in mission-related travel.	No
NOAA	Compared to friends working for other agencies (EPA, Interior), I feel like we've had minimal impact from the current admin on mission or integrity.	No	None	The biggest impact to fulfilling our mission is budgets--not being able to replace retirees and hiring new staff.
USFWS	Helped consumptive uses of wildlife. / Harmed benefits to non-game species and diversity.	No
BSEE	Really no significant changes from the last administration.	N/A	Rulemaking process is the same as before. Nothing has changed.	No change from previous administration.
NOAA	For us, not much has changed.	No	NMFS has a review policy that includes manuscript review of the Science Center directors. Our previous Center director (he retired a bit over a year ago) passed one contentious manuscript that I was a co-author on to staff elsewhere inside NMFS (Regional Office heads, SES staff in DC) in direct contravention of the written ethical requirements for reviews. / / Not only was the Center director not…	Yes. There's far, far more than could be put in a survey like this. Thanks for pointing me to your Science Protection Project. / / I'm actively looking for work outside of the US gov now. I've led the work demonstrating a serious conservation problem with whales in US waters - a problem that is now very evident. I've been sounding the alarm on it for about 3 years. During most of that time there …
FDA	None apparent	No	No scientific integrity issues have been observed	I am not able to speak to all offices within FDA but within my own office I have observed only science conducted with highest integrity.
USGS	Not much yet. There have been internal changes in the Water Mission Area that would have occurred irrespective of the result of the last presidential election. These changes are occurring because of the overall governmental lack of support for earth science needed for managing the sustainability of the human-earth interrelation. Short-sighted new leaders are ruining the ability of USGS to conduct…	No	My comments concern overall USGS effectiveness in earth and water science in the future - not directly scientific integrity, although this may be impacted if the morale of USGS scientists continues to decrease and stay low.	No
NOAA	In general the NWS has held off from highering positions for the last 3 to 4 years straight due to budget concerns. Between 15 to 25% of the staff across the NWS are now vacant positions. These positions have now been vacant for so long that the current administration has simply decided to eliminate them. This lack of filled jobs has led to massive amounts of overtime, burnt out employees, and la…			Within the Weather Service, I have not seen integrity to be a problem, so much as, a lack of employees to perform the work properly being the problem. As positions have been cut, portions of jobs have been automated, with not enough parties represented in expertise and verification to determine whether the automation can do the job properly.
NOAA		No
NOAA
USFWS	Perhaps a little too soon to see in the field.	No	N/A	Science is no longer a field staff function but rather a regional office function.
CDC	Threats of severe budget cutbacks
USGS	We just dealt with 2 lapses in appropriations and have no budget 4.5 months into the fiscal year.
USFWS	Public attitudes toward science and scientists have definitely diminished under the new administration. This has helped to marginalize the USFWS mission and create misunderstanding of the scientific rigor employed to make fact-based decisions.	No	Too many examples to mention, but the political bias and lack of expertise and experience of White House appointees to the science-based federal agencies has totally perverted the ideal of scientific integrity..	I still believe that scientific integrity is high within USFWS and is highly valued. However, it could decline rapidly with the barrage of attacks, mis-characterizations, and politicization of science under the current administration.
CDC	The two leaders who were appointed, only to be forced out soon afterwards, have left the CDC without leadership.	Not yet. But without leaders to plan and make budgetary decisions, it is a certainty that eventually people in powerless groups will be short-changed.		No
USFWS
USGS	Budget reductions and hiring challenges make things more challenging	No
NOAA
NOAA
NOAA	We have not yet seen any direct effect of the new administration, other than the hiring freeze and the inability to replace some positions. More changes could be coming though as we move from acting officials to permanent ones.	N/A	None so far	No
USFWS
CDC	The current administration's views have harmed the agencies mission. Particularly in regulating how terms are used in our work. Someone who is not in the field makes misinformed decisions that can affect how our agency appropriately and accurately communicate scientific information to the public.	Yes, changes to health care policy disproportionately affect low-income individuals, particularly children, and elders.		For the most part, scientific integrity is good at the CDC. What I am more worried about is some people's lack of experience.
NOAA	We don't yet have a NOAA administrator, and the selected candidate has significant conflicts of interest	No	Another office in our agency tried to suppress our forecast model as it rivaled their own.	Internal agency politics can be as pernicious as partisan politics and predates the change of administration.
NOAA
US Census Bureau
USFWS
USFWS
USFWS	Politics has infiltrated biology.	Not work related...but my 90 yr old mother's medicine copays have skyrocketed.	Check out the National EPA pesticide consultation...	Leadership in Ecological Services is awful. We have good scientists, but terrible leaders. This more than anything has caused morale to crash. Retaliation is rampant and people are scared for their jobs. It is an ugly place to work and MANY are trying to get out.
NOAA
NOAA
NOAA	The lack of support for science in the current administration is unfortunate but local management has done a lot to keep things moving despite lack of support from above. Budget and staffing issues are much more impactful than specific policy on science			The organization is strong but I don't know how long we can maintain our mission with the chronic lack of funding for staff and training.
ARS	Funding cuts to science in general and ARS specifically have left our building about 30% empty.	No	My work doesn't reach the sensitive areas.	Pressure to publish results in unambitous science.
CDC	Hiring freeze adds to delays in completing work.	No	Cannot think of any at this time.	Not that I can think of at this time.
USFWS	Recent changes to the implementation of the Migratory Bird Treaty Act will likely make it difficult to pursue take of migratory birds.
USFWS		Yes. We hire unqualified peiple based solely on race or sex.
NOAA
US Census Bureau		Yes. There is fear that makes supervisors not want to engage in the data analysis
ARS	Hiring freeze was devasting. Caused problems with new hires being unable to have technical support leading to problems with scientists in place who have support.	Just the opposite. Agency bends backward to accept any behavior on the part of minority scientists to retain them.	Unable to report on contamination issues in certain foods because the industry "does not want to know".	Pressure to patent needs to stop. The US public has already paid for our work and needs to be released to them, not sold back to them.
ARS	Proposed budget cuts affect my agency, but also other agencies we work with. Lack of annual budget approvals have lead to hiring freezes, which in turn, leads to a shortage of employees, and everyone is over worked, and high level employees have to be redirected to non-science activities (e.g.technicians filling in for secretary vacancies, or researchers filling in for missing technicians).	ARS tends to be science focused, and we do not get involved with policy decisions. However, I think pressures to hire minorities and women has slacked, but not through any written or spoken policy--it just seems to be the case.	I definitely have not seen this in ARS.	I am very proud to be an ARS scientist, and I think we produce world-class science of the highest integrity.
USFWS
NOAA
NOAA
USGS	Threats to decrease or eliminate funding have harmed the agency, and will harm the country and the planet if enacted.			Reorganization of the Water Mission Area was done without input from scientists. Priorities and directions in the re-organized WMA have been set by management without input from scientists who are experts in the field have devoted their careers to the agency. The research program has been eliminated and funding for these scientists is unknown but likely will be cut. Research priorities are being …
FDA	No, but it may be too soon to see it.	No		Things haven't changed much. It may take more time for this.
USGS	Politicized public perception of science.	No
USFWS	The administration has no value on science or the process of getting the best available data. This trickles down to staff at all levels and demoralizes their value.	No	N/A	No
USFWS
US Census Bureau	Not actions, but inactions relating to making decisions and providing sufficient funding have harmed the ability to carry out our mission.	Potentially yes - minority race/ethnicity groups.
US Census Bureau				I think scientific integrity remains high at Census. The budget has been a problem but that’s not specific to this administration. It’s been a problem for the past 4-6 years.
EERE
USGS	1. Budget cuts have restricted the ability to carry out quality work / 2. subject matter areas have been closed down, to the detriment of the nation	No	None	My observation is that the bureau does a good job
NOAA	The current administration has significantly impacted the science and the agency's mission by an overall drop in morale and implicit constraints that has resulted in marginalized standards from leadership. Analogous to a research vessel, a professional and dedicated captain sets high integrity standards resulting in professional officers & crew, while an unprofessional and unethical captain is li…	NOAA has focused most of its efforts over the years to the high valued fisheries resulting in most of the resources and expertise in the data-rich regions, while the data-limited regions have received marginal resources and expertise. For example, most of the data-limited assessments occur in the Gulf of Mexico and Caribbean region because of limited resources and expertise. Ironically, living ma…	There are examples where leadership prevented the publication of scientific manuscripts which is a clear violation of NOAA's scientific integrity policy, but scientists are fear of retaliation if they do not obey leadership. There are also examples where NOAA scientists have contacted the OIG because they were not allowed to publish their manuscript, and this has destroyed their career through re…	A previous NOAA senior level scientist who retired a number of years ago was contracted to provide a report with advice to NOAA. However this report was not released because it identified a serious concern with new leadership. The previous cohort of NOAA leadership had a strong foundation in science, but most have retire in recent years and have been replaced by new leadership which had little ex…
EPA		No	N/A	No
USGS	The lack of appreciation of science (or facts, for that matter) has eroded morale in an agency dedicated to providing unbiased scientific information on which to base management of our natural resources. Although it is outside the Executive Branch, the lack of a budget has been very detrimental to planning for research.	No	Scientific integrity in my center has been upheld, but I work in California ;-)	No
USFWS	1. Inability to fill positions has increased workload for remaining employees. This leads inevitably to some crucial work not being performed; in particular, adequate environmental review of large projects. This results in those projects going forward without adequate input or even options to identify alternatives that could be equally efficient at resource extraction but more protective of natur…	Yes; "de-emphasis" on climate change has proportionately impacted rural populations in our state, who are mostly Alaska Native, and who's communities are disproportionately affected by climate change.
NOAA	Have not seen that yet at my level. Any impacts have really been related to budget/continuing resolutions and inability to plan for the rest of the year with any confidence funding will be available.	No	None at my level	With the delay of the confirmation of the NOAA administrator, it seems like we have not seen any impact at the field level. But rumors abound that the nominated candidate is actually already influencing policy despite not being confirmed.
USFWS	Science is being minimized for economic gains.	Yes. Impacts to Native Alaskan communities because the impacts of climate change on coastal villages is being ignored.
NOAA	The first year of this administration has harmed it, but lately it seems that it's been more bark than bite. We're so removed from the White House that it hasn't had much of an effect on our local operations so far. However, the 2019 budget for the NWS is a little concerning.	Many residents of eastern Montana are poor or low Middle income. They are conservative by nature and follow the Republican montra, but often times think for themselves. Many are farmers and ranchers outside of towns, with small businesses in the towns. Small squabbles have occurred in regard to the subject of Climate Change from some of the "Outsiders", but overall, most believe that it is happen…		No
USFWS	All actions taken by the current administration have had negative impacts on my agency's mission. These include a federal hiring freeze, especially on more senior (GS-12 and above) levels; real and proposed budget cuts to Interior and USFWS specifically; imposition of increased listing and recovery workload requirements and accelerated deadlines; an obsessive focus with de-listing of endangered a…	No I have not personally.	I have not encountered such actions at the level of my work unit/field office. At present my concerns are at the level of my agency, with concerns that issues related to scientific integrity could at some point filter down, e.g. with regard to listing decisions from my office.	I believe very strongly in the mission and professionalism of USFWS. I feel that the core career personnel at my agency are people of high integrity and of great commitment to the mission. My concerns at present arise from actions and expressed priorities of the President, the Secretary of the Department of Interior, and political appointees in DOI and at the very highest levels of USFWS only. I …
ARS	Too much emphasis on metrics for evaluation of performance - for example, number of manuscripts that each scientist has to publish. this dictation does not help in quality work when your focus is on quantity.	On paper, you don't see this. however, the hierarchy is dominated by people who are "connected"	ARS is an effective agency that brings a lot to the US agriculture. However, the public does not realize, the Congress never appreciates. Being a gov scientist is not a welcome feature and attractive for many youngsters; even to an experienced scientist like me. I would personally advise many young graduates to stay away from civilian agencies.	Timely decision making process; no gov influence on research topics or discussion; emphasize quality not quantity of publications; encourage team work not individual worship; respect and reward good performing scientist teams; Congress does a big disfavor by ridiculing science these days. They simply don't realize what made this country great especially in food production, safety and processing a…
USFWS
USGS	Morale is at an all-time low - and I've been a Federal employee for nearly 40 years. The lack of support for science-based decisions, i.e., a lack of trust in science, and lack of funding for research is affecting our ability to make sound science decisions that can inform managers and policy-makers.	No	Requests for incomplete data analyses have been made and are very difficult to refuse, although the results will not be valid. There's a rush to show results, even if they are premature. I think much of this is public-pressure, the desire for instant answers.	No
NOAA	Harmed - funding cuts, especially on projects related to climate change. Undermining basic principles of decency and cooperation.	Yes - Loss of funding is hurting First Nations.	Despite threats and intimidation from the White House, NOAA personal in management roles have championed scientific integrity.	NOAA is doing it's best in the face of White House opposition to provide accurate and relevant science to the public.
NOAA
NOAA
NOAA	None currently. But the nomination of Barry Meyers to head NOAA is very concerning.	None	Currently none, but am very concerned about the potential for this if Barry Meyers is approved as head of NOAA.	No
NOAA
NOAA	Created increased uncertainty	No
NOAA	The potential appointment of Barry Myers to be the head of NOAA would devastate our agency's respectability as a truthful science-based organization. The currently administration's directives on forcing the EPA to remove key sections of their website dealing with climate change have sent chilling effects throughout the scientific and environmental world. Fortunately effects have been minor in my …	No	Publication by NASA, NOAA, and the University of Alabama and Huntsville on the ongoing progress of warming temperatures and climate change has continued despite the current adminstration's refusal to accept the truth of the science involved. This is noteworthy as it shows the damage wrought by Trump has been limited to mainly the EPA thus far.	Low and mid-level employees within NOAA share a near-universal commitment to scientific integrity and are immune to political wrangling. I do worry about the upper echelon of the agency bowing to political pressure in time, particularly if Barry Myers is actually confirmed as agency head.
USFWS	M-opinion to restrict incidental take and mitigation in permitting activities strongly affects our ability to regulate.	Not in my area	Flying the breeding bald eagle survey and continuing the gold eagle surveys in the west used to set take limits of eagles.	15 percent cuts in travel results in a cut to attendance at conferences. High level sign off on travel and restrictions on the number of service personal at some conference also indirectly restrict attendance.
NOAA
USFWS
USFWS	In addition to rolling back plans, regulations, etc., designed to further conservation efforts for listed species, the loss of staff and lack of direction and clarity on how to implement new agency guidance has made meeting the agency's mission difficult.		I did not witness directly, but understand that higher ups have gone against the overwhelmingly consistent input of scientific experts regarding whether or not the red wolf should be considered a species, as a result of political pressure to not list it under the ESA.	Most of the staff I have encountered are very conscientious about maintaining scientific integrity and truly want to always do the best science. However, I see a lot of frustration with how regional/national level policy runs counter to or ignores their efforts.
EPA	No decisions have yet been made (that I know of) that affects my immediate work duties, as my duties correlate well to the language of the Clean Water Act. Other changes outside of my realm of expertise that I hear about from the media do give me pause though, but I'm unaware of all those details.	No	We often are faced with lawsuits from industry who ask us to withdraw our actions. We have not withdrawan and are still in litigation.
FDA
NOAA	The administration wants to gut the budget, which negatively affects morale and public confidence.
NOAA	Not in my office.	Not in my office.
USFWS	There is substantial scientific evidence that bald eagles and other scavenging birds, as well as aquatic birds and game birds, are impacted by secondary lead poisoning due to the consumption of lead bullet and/or slug fragments, lead shotgun pellets, and lead fishing tackle. Yet the current administration has reversed a ban on the use of lead ammunition and fishing tackle on National Wildlife Ref…		Most of the problems I see are at the field/station level whereby staff aren't interested in, or are resistant to, increasing the level of rigor applied to their biological data collection activities. Too often, biological data collection is done for inappropriate reasons (we just want to know how many ducks are out there), or they are done in the cheapest, easiest manner possible.
USFWS
USFWS	There has been no effects so far from this administration. Previous administration reduced field science workforce by half, while increasing upper level positions (GS13 and above) to figure out why lower level jobs/science were not getting done. My field staff has gone from 9 to 4 individuals over the last decade.	No	N/A	No
NOAA
NOAA	Harm to science by open disbelief in climate change. My particular project's focus is not on climate change, but others in my agency do related work that will be in danger or receiving funding.	The oil pipeline in North Dakota impacts Native Americans. / / Roll back of EPA regulations compromising clean water will impact low-income that are not able to buy water. / / Lack of support for all the people in Puerto Rico!	I am not aware of anything in NOAA now. Things may change if the Barry Myer, CEO of AccWeather is approved as NOAA's Director. / / I think that is a HUGE conflict of interest.	Thanks for letting me participate. / / Again, my project is not affected, but I see issues for others around me. / Go Cyclones!
USGS	The continued resolutions and lack of a budget has hindered science. Management has not funded any projects or offered direction. Science has stalled.	The work I do personally does not serve any particular group of people. Additionally, some of our work I do is in cooperation with municipalities that supply large portions of the funding which is helpful. Internal USGS funding barriers is the problem. These barriers lead to inaction. The result of that might be, for example, the inability of scientists to respond to natural disasters such as the…	I do not have any personal experience to comment on anything specifically over the past year. However, the USGS has strong policies to ensure the data coming from our labs is the highest quality.	Over the course of the 11 years I have worked at the USGS I have seen a big shift from the voices of scientists being valued to being stifled. Science directions are being steered by those with no science background instead of guidance from those in the top of their field with a breadth of understanding the current science needs.
USFWS
USFWS	Some programs (LCC's/Science & Research/Private Lands) have been cut, drastically reduced, or are proposed to be drastically reduced.	Our local community which includes some Hispanic members has become quite nervous. While traveling for work I've also observed nervous behaviors (glances/stares/physically leaving) in a small community when walking into a coffee shop with my federal uniform on.
NOAA
NOAA	Declines or delays in funding have severely limited our ability to start or complete projects and attend conferences. Limits on conference attendance have been arbitrary. The delayed budget from congress has resulted in loss of contract employees.	No
USGS	The only negative affects are that congress can't give us a budget but that is not a problem of this administration, it has been an ongoing problem.	No	None
USGS	Funding for anything related to climate, or funded by related programs, has been substantially cut. Although really, we don’t have a fy18 budget yet, so those groups are operating, but under considerable stress.	No	Nothing specific. There are rumors of bad things afoot, however.	Many questions in this survey assume that the USGS makes policy decisions. We do not. We just do science. So I left these blank.
NOAA	The Administration has halted interagency meetings and collaboration on flood-related hazards resilience policy, both before and after rescinding the prior Administration's specific policy (EO 13690), which was but one of the topics that the agencies worked on together. This has hindered our ability to make progress in harnessing best-available science, new technologies, and partnerships with sta…	None specifically, except in the context of how floods always disproportionately affect the poor and other vulnerable populations. Failing to improve the resilience of infrastructure, housing, etc. to flooding, as this Administration has chosen to do, certainly will affect those populations going forward.	No issues observed.	Only that I have confidence in the career leadership to investigate any credible issues brought to them. I don't know whether they'd be able to resolve any problems, particularly while we lack political leadership.
USFWS
USGS	No	No	None	No
US Census Bureau	Delays in funding for the 2020 Census will greatly impacts the Bureau's main mission. The Census needs to be fully funded to meet this mandate.	Possibly. The White House/OMB have delayed their decision regarding updating the federal racial/ethnic classification categories. Census Bureau staff and stakeholders spent over 8 years researching how to improve the categories and how to best represent our diverse communities.	Calls from various political and non-government agencies to collect citizenship status. There is no need to collect this information on a Census form and is being driven by political purposes and not demographic reasons.	Lack of funding for major surveys like the Survey of Income and Program Participation, the American Community Survey, and the 2020 Census will make it more difficult for the Census to meet it's mission and provide critical statistics for a variety of communities.
USFWS	With reduced funding and the hiring freeze and the direction that 'realignment' has taken, Refuge Biologists may be a thing of the past. Current Refuge Biologist do not feel relevant or needed.		Have not experienced this personally with my work
NOAA
NOAA	Starting my rant now....The insufficient resources (computing and FTEs) continues to harm NOAA/NWS. The current administration shows a clear dislike of federal employees regardless of what they do, which is particularly unkind to employees at agencies like NOAA who are all passionate people working to fulfill NOAA's missions of protecting life and property. The current administration also continu…	I have not observed this	N/A	N/A
US Census Bureau	The administration wants to add a citizenship question to the 2020 Census. They claim it will help enforce the voting rights act, but I believe there are darker political motives behind it. Rural, white Americans (i.e., Republicans) will gladly check yes, while urban immigrants (Democrats) will hesitate. This will shift money and power to red states.	Yes, see above regarding citizenship and the 2020 Census.
USFWS	The entire Science Applications division (which coordinated efforts for the LCCs) was defunded. The first round of offers for early separations was targeted at 0485/0486 (wildlife biologists and refuge managers).			It does not seem to be the interest of this administration to utilize unbiased science based recommendations for policy implementation. Defunded employee lines for population biologists across DOI, focus on infrastructure under the guise of increasing visitors use but defunding employee lines for visitors services and education. The infrastructure needs improved so heavy equipment for oil and gas…
FDA	Stricter regulations on foreign students and post-doctoral fellows has impaired the ability to obtain some scientific expertise.	Non-citizens	FDA and CDER make science based decisions that are frequently integrity driven but that are not popular and are not necessarily portrayed properly	No
USFWS	It has harmed our agency's mission by causing us to fast track certain biological opinions dealing with the department of defense, at the request of leadership. Forcing biologists to complete biological opinions with incomplete project descriptions and conservation measures. In the end, the listed species are permanently impacted.	Yes, indigenous communities located near areas proposed for military training expansion.	Prefer not to disclose. It is an ongoing FOIA with several NGOs involved. I think with their help, it will be resolved.
NOAA	They have negatively affected moral and interest in continuing employment in the public (gov't) realm.	No	N/A / Our scientists and supervisory scientists strongly defend the integrity of the work being done at our institution-- that said, there is GREAT concern.	Many of us feel that while we at NOAA have not had the same kind of direct attack on our science as others Federal Agencies have-- we do feel that there is a slow suffocation due to increased administrative burden and decreased resources to do our job. Unfortunately, this has been ongoing for a long time and is not due just to the current administration. That said-- we strongly feel it is our dut…
NOAA
NOAA	Negative. Proposed budget cuts to NOAA Climate Offices and to the National Weather Service will negatively impact the Agency's ability to fulfill its mission. They also create a climate of concern and uncertainty which impact morale.	No	None known	Concerned that, over time, the current administration will apply the same political pressures to NOAA, as it has already done to EPA and USGS.
NOAA	Not yet, but I expect it could happen.	No	I don't know of any within our agency.
NOAA	While NOAA Administrator has not been confirmed, the nominee is from a company which has advocated from reducing the scientific service that NWS provides. / Proposed budgets (not approved yet) would threaten NOAA from accomplishing its mission fully.			It is hoped that the current scientific integrity at NOAA is retained, but I have large concerns given the agenda of the current administration.
US Census Bureau
USFWS	The denial of climate change and the downgrading of our mission to open refuges to public hunting and the interfering actions to the EPA, and other planet resource protection agency's by the president have made a difference in how I speak with fellow workers and scientists. I believe the current leadership from on high does directly our ability to do our jobs.	No	N/A	The issue is and always will be that no matter how comfortable one feels about talking about environmental science issues concerning climate change we worry about the hidden 800 pound gorilla who may be in the room. It is a doubting mind set that government tends to emit.
NOAA	I've not noticed any change in the way we do our jobs.	No	I've seen no difference in the level of scientific integrity between my time in academia and my time in NOAA.
ARS
NOAA	I have concerns with a recent appointment from industry, but it is too soon to see whether there will be actual negative impacts.	I probably would not be aware if there were impacts.	Not a specific example, but my supervisors have always insisted on scientific findings being based on good supporting data or else clearly labeled as hypotheses or preliminary findings, whichever is more appropriate to the situation.	No
NOAA	Budget cuts and staff reductions (due to hiring freeze primarily) have meant that we can't get the work done.	We are not monitoring contaminants to the degree we did in the past.
NOAA	Proposed budget cuts will impact the mission as described in the NOAA blue book.			I am grateful for NOAA's commitment to scientific integrity. We have a clearly stated policy, a Scientific Integrity Officer, and a Scientific Integrity Committee. / /
FDA	N/A	No	None that I know of	Off-line conversations between management and sponsors appears to continue.
NOAA	NOAA has been mostly protected, but our interactions with other agencies have been hindered by political motivations in those agencies (EPA).	Not from NOAA actions.	NOAA has held it's scientific integrity with the support of its upper management and appointees, but is getting extensive pressure from CEQ, EPA and USDA to use inappropriate assessment methods with regards to the National Pesticide Consultations.	Most of our work at NMFS is not threatened regarding integrity, but is threatened in that the funding is getting pulled so we can't do any real research, just focus on counting fish for establishing harvest levels.
CDC	The shutdown and change in CDC director and hiring freeze have reduced morale.	I see the budget as a political document and there is a lot in there that will hurt these groups.	The NRA has written legislation that prevent us from studying gun violence.	I used the middle category "do not agree or disagree" to mean do not know or does not apply to me in many cases. The survey could be improved by offering a category for this in all questions. Many questions are not relevant to me and my work.
USGS
US National Park Service				NR has chosen to repackage anything related to CC to something more innocuous. / /
NOAA
EPA	The day to day activities haven't changed much, but moral is low, other job opportunities have dried up and based on headline news the current administration has make some significant changes.	No	I have no examples of this, but there has been a slow down in getting materials out to the public.	Not at this time
NOAA	Flat funding given increasing labor and other costs are impacting the work that can be done including field work (surveys) and analysis.		Occasionally, there is inadequate review of papers involving statistics and/or mathematical modelling and therefore papers with poor/incorrect/illogical analyses from this agency are published or used for management. While this is not due to political pressure, it is due to lack of funding for and focus on having adequate number and quality of statisticians and quantitative scientists in the agen…
USGS	Reductions in funding, often targeting specific programs, has harmed our agency's ability to meet our mission
USFWS
ARS	Personally I have not seen any concrete effects.	My position does not in any way relate to the question.	I have not seen any issues.	I think in general ARS is not a controversial agency.
NOAA
NOAA
USFWS
NOAA	Don't know	Don't know	Don't know
NOAA
NOAA
NOAA
NOAA	I oppose the evidence-free operations of the current administration and understand the potential for it to harm scientific resource management but so far haven't seen it in my field (fisheries) other than decreasing budgets.	I have not personally observed this other than in national news items such as the water situation in Flint, Michigan.	I don't have any examples, so far, in the science that I have been involved with. We are only a year into this administration, however.	So far so good
CDC
US Census Bureau	Congress over the past few years have severely limited funding for the Decennial Census and our other surveys.
FDA	Commissioner has been very vocal about opioids. This might not be expected in current environment. I think the Commissioner s respected for this stance.	No	I recommend reviewing the publicly available documents regarding Hepislav. Front line reviewers were overruled by management, who is inherently less familiar with the data. / / The reviewer and override memos are publicly available on the web. / / It is unusual for multiple reviewers to be overruled by management. / /
FDA	I feel some senior level executives (SES) have conflict of interest on scientific regulatory decisions and hedge decisions favorable for a economic benefit for industry even when the uncertainty does not favorable support the given position	Not directly, but the scientific regulatory decisions are made to protect public health, so when a decision is made that prevents a regulation from protecting public health, more burden is typically placed on those in a lower socioeconomic class.	Sometimes there is resistance to allowing people to challenge a scientific decision, even when just asking for the scientific rationale for the decision being made.	Overall there are good concepts such as equal voice and some staff that engage scientists to open debate issues. Even in that environment there are sometimes when a regulatory decision is made and a valid scientific challenge to the position is unwelcome because of the difficulty in resolving, time constraints, or other issues.
USFWS	We are told to make things work. For example, if a project goes against what we feel is right we are told to make it work.	No	Our agency has a tendency to not want to create waves so therefore public opinion wins out or we miss opportunities.	The Biological Staff seem to be overworked and are not always able to dedicate the necessary time to make the best informed decisions.
NOAA	So far, I have seen no change. However, FY 2019 may well see some significant change.	No	NOAA's consistent manipulation of observational data, always toward a warming climate, is extremely troubling. As a scientist, the observations, unless inaccurate in and of themselves, should speak for themselves without manipulation.	No. But, the integration of politics into science has had a huge detrimental impact on climate science, IMO. And, the downstream impacts from that are considerable.
CDC	No visible change	No	I consider your group the biggest challenge to scientific integrity. You are the inappropriate interference bringing in a highly biased agenda and manipulating statistics to support your opinion. That you have the temerity to even ask these questions highlights your crass and poor behavior.	I wish the Union of Concerned Scientists would disband.
USFWS			Recently learned that a decision-maker removed data from a required report submitted to my agency. Will be looking into this.	I feel that referencing reputable science is the only way to accomplish agency goals and objectives. Professional opinion seems to no longer matter.
NOAA
US Census Bureau	The 2018 Census Test funding was substantially cut such that the test sites were reduced from the original three to one. This prevents us from testing procedures in a variety of regions and sociocultural environments and drastically limits the knowledge we will have as we prepare for the 2020 Census. / / Another well-publicized issues is DoJ's request to add a citizenship question to the census, …	See above	A positive example - We are working to develop and evaluate, with research participants recruited from the general public, informed consent language that maximizes the transparency of our processes and the ways we protect their data and avoids causing confusion or undue concern. This is a difficult task considering the complexity and nonsalience of statistical processes on one hand, and widesprea…	I had a friend who worked on sensitive topics whose work was suppressed. In this case, a method to improve the count of emigre's leaving the country, which is a component of the population formula (births + immigration - deaths - emigration). This friend was told not to continue the work because of the high degree of visibility of any work related to estimating population counts. / / But this is …
US National Park Service
EPA				I would caution framing these issues as specific to this or any previous Administration. Within the Agency under analysis, there are systemic issues within senior management (SES) that inhibit high-quality science and scientific integrity from being accomplished, absent political appointees. In some respects, seeking efficiencies and reductions within management and SES levels of the EPA would im…
USGS			We are being told not to use the words "climate change" in any memos that require clearance, and press releases are not being approved. This really hinders our ability to communicate with the public and lowers morale.
NOAA	There are concerns over the massive budget cuts proposed for the NWS which, combined with the years-long unofficial hiring reductions, will reduce the effectiveness of our agency.		There were some brief suggestions that wording in a report be changed because it might suggest uncertainty in radar-derived rainfall estimates which, although accurate, might bring media attention upon the agency and bring up questions about warning accuracy. After a few weeks and additional discussions, this concern was avoided.
USGS	Reduced or eliminated funding of politically unpopular topics, censoring of scientific products	None	Political appointees and career managers overly scrutinize wording of press releases and denying press releases completely	Internal reorganization in the water mission area to a more "business like" structure has demoralized researchers and thrown into disarray the process of scientific inquiry, work activities, and funding. This all happened BEFORE and is UNRELATED to the current administration. Then, the additional scrutiny and funding reductions by the current administration have further eroded morale.
EPA
USFWS
EPA
USGS	Reduced ability to attend scientific conferences.	No
NOAA
US Census Bureau		US government rejected long-term Census research to adopt the Middle East or North Africa (MENA) race category for Census 2020, potentially under-representing this population in statistical data next decade. / / Also, there is current pressure on Census to ask citizenship question for Census 2020, which could decrease response rates (and therefore reliability of census data) among sensitive subpo…
USGS	Department-level decisions severely limit our ability to attend scientific conferences, the primary venue for communicating our science, keeping abreast of cutting-edge developements, and forging collaborations. Hiring restrictions make it difficult to fill mission-critical positions and scare away the most highly-qualified candidates.
CDC
ARS	To this point, this unit has not felt any immediate impact.	Not applicable to this units work.	None to report.	To date we have done well, although changes in the last twenty years have led to a deterioration of the bottom-up development of research programs to more of a top down approach. My example is green energy; I fully support renewable and green energy efforts, but the blanket edict to pursue green energy research in areas of the U.S. wholly unsuited for it was a waste of the Services' and U.S. publ…
USGS	Harmed. Our moral was extensively enhanced by the hiring of an exceptional researcher and leader about one year ago. He recently quit over scientific integrity issues and confrontation with the new administration. Additionally, the lack of understanding of the role of science in our high standard of living to outright and obvious attempts to undermine, demoralize, and defund science is crushing u…	No	The instance I just mentioned. I am not personally willing to disclose what happened in this venue, but the information is out there with a little reading between the lines.	I believe our agency leadership is doing the best they can under the worst of circumstances and in a societal environment of ignorance and contempt for science.
USGS	Unfavored topics/ programs have been terminated regardless of need/ relevance / / Mission shifted towards "energy security" and deference to economic development while overtly denying environmental consequences of such is demoralizing and prevented necessary research. / / New administrators took hostile stance, implying a lack of integrity and responsiveness on the part of science staff, made cap…
US National Park Service	All cooperative agreements are under review which puts natural resource projects in danger of not getting funding in time for the summer field season. This jeopardises summer jobs and important resource information gathering.	Mostly young, low in ome students being denied jobs.	The word climate was taken out of all public documentation of wolf moose management options being considered at Isle Royale National Park.	The NPS has been under travel ceilings for several years and they have a chilling effect for scientists attending conferences and workshops.
USFWS
NOAA	A lot of your questions are 'set up' questions and not exactly fair and balanced	A lot of your questions are 'set up' questions and not exactly fair and balanced		A lot of your questions are 'set up' questions and not exactly fair and balanced...however, agree most government workers are stupid and unwilling to stick their neck out...if they thought it would affect their job.
USFWS	The current administration has taken steps to make it harder for federal employees (at my agency and our partners) to fund, conduct, and disseminate research. This means that we are less likely to gain the information we need to best carry out our mission.	I suspect that some of the reductions in funding related to marine & aquatic restoration will impact Tribal treaty rights to fish for salmon. Also, the administration's focus on fossil fuels will not minimize climate change-related problems, which will likely cause disproportionate health risks to low-income populations. (Climate change will also threaten Tribal treaty rights to fish and probably…	Everyone I work with has maintained their scientific standards over the past year.
USFWS	MBTA guidance for implementation has been changed so there are no penalties to the gold mining cyanide leaching pits or the oil and fracking industry for killing birds. / / NEPA documents-EA/EIS can only be 98 pages long?! No kidding there.	N/A	The service spent 96 pages trying to develop an argument that wolverines don't need snow therefore climate change isn't affecting them and hence no need to list them.	The rank and file staff rock. The ladder climbing mid and upper level management drank the cool aid and become enablers of the political agenda. That's why we have to be sued to do our job correctly and with a court order we do. Just an new layer added to get to the same ends. The political appointees are horrendous partisan tools and a major hurdle to conservation and recovery. Lots of well plac…
NOAA
NOAA	Hiring freezes and budget issues limit the advancement of our work and threaten public safety.	N/A	N/A	N/A
NOAA
CDC	Ambiguity of executive order regarding new regulations has stalled publication of work not knowing if this order applies ir not.	Yes, some guidnce is held up by ambiguity of new regulation executive order as cannot determine if applicable or not.
CDC	As a scientist, I haven't personally been affected but I see that the marketing and branding of the agency has changed to minimize the role of protecting health through science-driven actions and decisions, and highlight the importance of security and saving money. From my perspective, if this stays at the level of branding and I can continue to pursue the data needed to protect those at risk of …	Although not directly involved, I have seen the impact or need to serve these populations minimized when efforts are publicized or announced. Examples include hurricane response and opioid epidemic comms.	In my Division, I have complete trust in leadership that our science will not be curtailed by political interests that seek to ban words, topics, concepts, etc. I feel comfortable discussing and advocating for data-driven decisionmaking and publication in peer-reviewed journals should I need to in my own work. Above the level of my division, I have little awareness of what goes on at a policy lev…	Overall, I am proud to work at CDC as a scientist who strongly values the use of data in the service of action for public health improvement. I attribute this in large part to the fact that CDC is not regulatory, and does not have to balance a responsibility to the public with an industry service regulatory role.
CDC
USGS	The administration ( President, congress and DOI Leadership) are squashing good, climate-related science.	No, but as climate change research is affected, populations in parts of the works that are low-income or sensitive subpopulations will be severely affected.	I believe the DOI leadership, specifically the head of DOI, is trying to control what we do and how we publish and leans towards softening or ignoring the effects of global change like climate, sea level rise, species extinction. I believe leadership is ignorant, bordering on stupid.	I believe that the USGS is a wonderful agency with the highest standards for scientific integrity. USGS is primarily hampered by the current administration in Washington especially in the executive branch and DOI leadership. / / We with research labs and mapping facilities and those who publish hold the highest possible standards for integrity, despite the current leadership in DC and in DOI.
USFWS	They are focusing on how quickly we can delist ESA listed species without regard for the scientific complexity behind why some species are struggling or life history aspects that make it impossible for a species' population to grow quickly.	Nothing specific.
EPA
FDA	In my microcosm, we have been relatively protected by a strong science-based culture and pro-research environment with leadership that believes in us. I’m not naïve, however, and I think there have been problems elsewhere including in other centers. I could not answer the survey questions based on things I have not experienced, and therefore gave fairly straightforward, positive answers to many. …	Not so far, but high-tech biological products are not an egalitarian area anyway. Some fancy new therapy for $1 million per patient is not going to be available to all. I think there is a form of wishful thinking among the general population, encouraged by website sent advocacy groups, that wonderful new cures are on the way and no one should stand in the way, especially FDA. However, the resourc…	None to report where I work, though of course I have heard stories that are in the public domain about regulatory decisions of other centers overruling their scientific reviewers based on advocacy input. (Was not new, though, not this year.)	Changes in the landscape of scientific publishing and conferences have created new problems. Predatory journals and predatory conferences mean that one cannot evaluate a staff member performance or an applicant CV by the number of publications, the speaking engagements, or the service on editorial boards. It takes a lot more work than that to filter the real from the fake.
USGS	Reduced funding and hiring freezes have reduced our ability to conduct our mission effectively. Uncertainty about budgets has reduced our ability to plan effectively.	No	No aware of any in our office.	Overall, I do not feel that scientific integrity of the USGS has been reduced in recent years.
NOAA	I have not noticed any particular impact on day-to-day NWS operations as a result of the current administration. There are certainly some budget, policy, and administration proposals that would harm our mission if enacted, though as of this writing none of these have taken effect.	Not directly. I share concerns with others that a lack of emphasis on certain aspects of climate change could impact some communities, but not that can be observed directly as of this time.	Somebody needs to take a serious look at the decision by the NWS to not create a smartphone app. This is something that is requested of us by many of our user groups (public, emergency management, media) and we wish we could deliver what the people want. This does have implications on our core mission of providing services to the public, as we aren't able to meet them on a platform they use frequ…	We have been fortunate in comparison with stories from other federal science agencies, in that our day-to-day operations have not been significantly impacted by anti-science stances held within the current administration. There is fear that a new NOAA administrator could harm this and put us down the wrong path. But for now, the forecasts and warnings will continue on as always.
USFWS
USFWS	It has resulted in offices/departments involved in climate related research being dissolved.	The impacts have yet to be realized, but inaction on climate change will have greater impacts on low-income communities (e.g., Alaska natives). Similarly, efforts to reduce the size of Bears Ears NM will impact native resources.	I have no direct knowledge of this.	No
USGS	An attitude dismissing, ignoring, or disputing science because not many scientists are among the administration’s political base does not bode well for the prosperity and competitiveness of the nation.	Not personally	The USGS seems to have a deeply ingrained culture or getting the data right and properly reported. Problems are dealt with appropriately, with few exceptions that I’ve gotten wind of. / This survey is a poor fit for the USGS which is primarily tasked with generating and disseminating information that is hopefully useful to regulatory & management agencies, but doesn’t manage much of anything itse…	The USGS has historically had a strong culture of getting the science right, top to bottom within the organization. However, relentless reorganizations by the new program administrators for the sake of shaking things up is taking a toll. The just announced decision by the acting director to redirect funding from politically unpopular environmental science to politically “safer” energy, minerals, …
USFWS
USFWS	Travel ceiling and conference attendance denials will erode our capacity.	No	N/A	I fear this survey is a bit early because the Trump administration has not been focused too much on the Service but I sense that is changing.
EPA	One thing that has harmed the agency's mission is that decisions are made based on ideological opinions about the agency's regulatory authority and the role of federal government, and explicitly NOT considering the science or critically evaluating the scientific claims put forward by industry.	The "reconsideration" of prior regulations--based only on regulatory authority and not on a scientific evaluation of impacts--will decrease important protections for low-income communities and people of a minority race/ethnicity, who are disproportionately impacted by pollution from roadways.	The changes to the assessment of health-related benefits from reducing particulate matter emissions to the air--as included in the RIA for the Clean Power Plan rescission--are inappropriate and unsupported by science and good economic practice (e.g., the assertion of PM thresholds, the questioning of assumptions about PM toxicity, and the segregation/elimination of co-pollutant benefits). Also, t…	Thank you to UCS for your focus on scientific integrity over the years. It has helped me a lot in the last year to know you are in our corner and that you are watching--and publicizing as needed--what is happening.
FDA
NOAA
ARS	There has been little obvious effect, most likely due to the lack of an appointee to the position of Chief Scientist, and the fact that the acting Chief Scientist is the ARS Administrator, a civil service employee.	The recent proposal to replace part of he SNAP benefit with canned goods selected by political appointees. If implemented, this would severely impact the welfare of low income communities.	My personal research is in the design and development of value-added products from agricultural byproducts, and as such is not politically sensitive. Food safety, a major research area in our Center is likewise not particularly political,	There is a significant amount of climate research in the ARS portfolio. the responses from those scientist should be more interesting.
EERE
CDC
USGS	Budget uncertainty harms long-term planning and infrastructure purchases. Hiring freeze means we cannot hire the best people even if a particular office or project has sufficient funding to support new hires.	No
NOAA
USGS	Refocus of science priorities toward extractive energy, decline in climate change research, reduction of funding for science, mandate to reduce positions in DOI regardless of need	Not within work context	USGS is rigorous with science integrity
USGS	Funding cuts (proposed and enacted) have made it more difficult to meet the mission
CDC
NOAA	New requirements for clearance of publicly disseminated materials is slowing down communications.	No	Increasing levels of clearance are required for all communications. This slows progress.	No
USGS	Political interests are trying to influence the science we produce.	No	I am aware that a political appointee tried to obtain scientific results before they were made publicly available, thus violating the USGS Fundamental Science Practices.	Politics should have no part in the research process.
NOAA	So far, there has been no noticeable impact in my agency, at least at my level.	No	New budget "blue book" contains bad/wrong/mis-information that misrepresents the state of the science and technology in a bid to justify cutting budgets and programs	I feel fortunate that in the current anti-science climate, I and the people I work with (I can't speak for other scientists in the agency) so far seem to be able to continue with our science and mission.
ARS
US National Park Service	At my job level nothing has changed for day to day work. Proposed budget cuts would have significant impact on our ability to protect Park resources. Increased emphasis on creating jobs over other concerns will cause degraded Park conditions. No	No, not personally	No personal experience with this problem	My boss and I are near retirement and this has given us more freedom to continue as we always have. I do have fears of what changes will occur in the next three years and worry a lot if it continues for another seven years.
CDC	The primary detriment of the current administration to CDC's mission has come from (1) the constant threats of budget cuts, and the inability of Congress to fund agency operations for a full fiscal year and (2) the significant gaps in high-level leadership due to resignation or failure to appoint people to fill positions, which prevents many major decisions from being made.	I have not, but the area in which I work is largely uncontroversial and generally has wide bipartisan support. I have certainly heard hearsay from friends at other areas of CDC that suggest potential concerns about support for programs or areas of study that disproportionately affect disadvantaged populations, but I cannot vouch for whether this is actually occurring.	N/A	Thank you for monitoring this issue and defending the ability of federal scientists to perform our jobs to the best of our abilities in the face of an administration that is notably hostile to both science and the federal civil service.
USGS	Mission has not changed...just the work being supported and funded	No	None	In my 40 years as a scientist in the federal government, morale is at an all time low. The is great uncertainty about future research, funding, support and scientific research.
ARS
ARS
CDC
NOAA	The President budget of FY19 eliminates critical elements that would severely harm the NOAA missions: Arctic research, UAV, and Climate Program Office, among others.	No sure about the consequence of the final FY19 budget yet.	Not openly admitting the problems within NOAA would hinder their solutions.	The acting AA of NOAA, RDML Tim Gallaudet, is the best thing happened to NOAA under this administration. He is willing and able to advocate for NOAA missions and he is our defense for scientific integrity at NOAA.
USGS	Declining budgets have hindered our ability to carry out research.			At our local level I believe in the integrity of my fellow scientists. I am leery of the Washington influence in the future, even though it hasn't directly affected me yet.
USGS
USFWS
USFWS
ERS
EPA
ARS	Being used as a political football Sucks and hiring freezes or shutdowns with no budget cripples our efforts.			Being used as a political football Sucks and hiring freezes or shutdowns with no budget cripples our efforts. / / Being used as a political football Sucks and hiring freezes or shutdowns with no budget cripples our efforts. / / Being used as a political football Sucks and hiring freezes or shutdowns with no budget cripples our efforts.
EPA	Arbitrary deadlines have been set. Lots of added process and tracking that just adds extra layers to the same work we were doing. Lost people due to buyouts and early retirements so we have to do more work with fewer people and are expected somehow to do it more quickly - it's impossible.
ARS
ARS	Putting climate change deniers in important administrative positions, or trying to, as in attempting to appoint a non-scientist denier to the position of USDA Chief Scientist, has had a chilling effect on science and a very substantial effect on morale.	I have not, but I do not work in that area.	I have not seen any specific problems personally.	The scientists I work with are all trying to do the right thing, in the face of assorted political pressures and lack of resources. It's difficult and frustrating.
USFWS	They have not necessarily harmed my agency's mission, that I'm aware of, but they have harmed the ability of specific programs from achieving their goals.	No. My geography, program, and goals do not focus on those groups.	I have not felt the need or pressure to change the meaning of any of the work that I have been participating in. This is helped significantly by strong support by my immediate supervisor. We have been guided to focus on more tangible issues. E.g. instead of talking generally about "climate change," we can focus on things like water availability, drought, changing temperatures, and wildlfire.	As a fairly new hire at FWS (September 2016), I have been extremely surprised by the influence that a new administration has at federal agencies. I have been told by my peers that this is normal, but that the degree of change and chaos over the last year has been unparalleled during the careers of those with 30 years of federal employment. Science in the current environment is politicized more th…
US National Park Service	Now, even the choice of what science we need to answer relevant questions goes up the chain for review. This delays an already late budget, which effectively prevents us from moving allocated funding to support needed science. We are also finding it very difficult to hire seasonal staff to implement data collection in a timely manner.	No	Scientific staff is increasingly diverted to other (non-science) tasks. Resource stewardship and science staffs are shrinking to make resources available for addressing deferred maintenance backlog and increasing staff to support use of social media for outreach.
USFWS
CDC
USGS	Decreased funding	N/A
NOAA	Harmed both through constrained budgets and through reversal of two decisions at the highest level that may compromise conservation of fishery resources. Overall, NOAA has it a lot better than other agencies though.	No	I have not observed this	The leaders at my science center continue to emphasize our science mission and that research on climate change and its impacts are critically important. I believe in them and I believe that they are doing their best under increasingly severe budget restraints.
US Census Bureau				Most questions were not applicable to my current position
USFWS
US National Park Service	Climate change funding sources have disappeared, thus leaving projects unfinished or preventing other from starting.	No	None that I can refer to	No
EPA
USGS
USGS	Funding is uncertain and leadership is afraid of the administration.	No	Many science centers are led by non-scientists more interested in protecting their turf and in advancement than in increasing science. Our Science Center is led by a misogynist bully that is systematically marginalizing women and older employees. This is tolerated by upper management.
CDC	Expected budget costs will negatively impact many activities across the agency.	N/A	N/A	N/A
USGS
US Census Bureau
US National Park Service	The inability to fill vacant positions has been the largest barrier for our work. Funding may soon be an issue as well	No	I have not personally been aware of this issue.	This is a good agency. The employees who conduct and rely on science are ethical and non-partial in their work. I hope that can continue.
USGS
USGS	Emphasis on infrastructure may have improved my part of the agency's budget.	Not directly	Agency produced an indepth analysis of the impacts of energy and mineral development on sage-brush habitat that was completely ignored by the administration when deciding not to list the sage grouse as endangered. This was a huge, high-profile project, completed under tight time constraints--an enormous allocation of agency's scientific expertise deployed to work on it. And all for nothing. Admin…	A couple of "bad apples" should not detract from the hundreds, if not thousands, of dilligent dedicated scientists doing their best work. Laud our senior management (especially the Energy and Minerals Program Director) who stand up for scientific integrity in the face of political pressure and are willing to resign rather than cave to political B.S.
USGS	The current administration is anti-science, it doesn't want to fund or listen to science.	No
USGS	Harmed. The DOI Secretary requires all grants or funding awards to be reviewed at the DOI level, which grossly slows down the period to initiate collaborative projects.	Not within my line of research.	USGS leadership has advised and requested the there is not filtering or removal of Climate Change or other politically contentious topics from our research agenda, because such action would be a scientific integrity issue. As an agency we don't control distributions of appropriated money from congress, which can sway resource allocations to topics. We are not otherwise internally discouraged from…	There has been a lot of reactive, almost fear-mongering from many people. Much of it is a misunderstanding as to how much power our leadership has over, for example, how appropriated money is allocated. There are, however, distinct impacts of the current administration on resource allocation, but this has been true of every administration.
CDC	The slower-than-usual process of naming political appointees below the highest level has helped, to some degree. However, the assignment of specific individuals to the highest level positions has been bizarre, to say the least, from the perspective of moving that agency forward. If your wish is for that agency to disappear, the appointments make sense. My CIO was proposed, in the current presiden…	I have not observed anything specific yet, but the potential is there for disastrous outcomes. For example, the EPA is being neutered. I do not know how we will recover from this administration.	N/A	The rank and file science staff, for the most part, believe in the agency's historical mission and work toward those ends. I have, however, had discussions with coworkers that suggest that they drank (and continue to drink) the Koolaid of fake news being perpetrated/enabled by foreign entities. How can you be a scientist and assimilate garbage data? And then refuse to change your mind when presen…
USGS	Budget cuts have caused Climate and Land Use Change R&D money to be severely cut. Since my research program is funded through CLU, my climate change research has been eliminated. This severely hampers ability to get work done that is important for understanding and managing public lands. Similarly, research agendas for Ecosystems have emphasized topics in favor with the current administration (in…	No	I have not observed this	Thanks, UCS! / USGS has an exemplary scientific integrity program, and they are just as bewildered as the rest of the country that the standards we uphold are not shared in the DOI and above.
CDC	Harmed. I have worked at CDC for over 25 years and, although we have experienced censorship before (specifically in reproductive health and injury control issues related to gun violence), the current attempts to remove climate change, a legitimate public health concern, as well as evidence- or science-base strikes at the core of what CDC does.	Demonization of minority populations has made the work of CDC much harder. As a public health agency, it is our mission to act in the interest of the entire US population. To do this effectively, we must address public health problems in all subpopulations in this country. By increasing fear and sowing mistrust in minority populations, the current administration and Congress are marginalizing man…	My work has not been directly affected, but there are numerous examples in my center and the agency in general of commercial, political, and non-governmental entities improperly influencing scientific integrity. The influences have caused the global standing of CDC to diminish dramatically. Without scientific integrity, the word of CDC cannot be fully trusted.	See previous question.
USGS	We have been required to shift research away from climate change (now calling it changes in temp and precipitation patterns) and to refocus efforts relevant to oil and gas development or keeping species off the endangered species list. All the focus has shifted to addressing invasive species or disease which are not politically contentious.	No, not directly. But reducing the research going to address climate change likely impacts lower income communities and minorities more than middle and upper class communities.
USGS	Please note that you did not use the current agency mission in your preamble to this survey. The correct USGS mission is as follows: / The USGS serves the Nation by providing reliable scientific information to describe and understand the Earth; minimize loss of life and property from natural disasters; manage water, biological, energy, and mineral resources; and enhance and protect our quality of…
CDC		No	Selective use of data for an agency-developed process (potential for conflict of interest)
CDC	None	Not as related to my work.		No
CDC
USFWS	The significant delays in process created by the DOI have severe consequences to our mission. They need to get some staff that understand our agencies and how we work FOR the PEOPLE not their Political Agenda. It is degrading to our good people in the agencies.	See above	Holding grants for excessive review or denial when it is the recipients choice what they wish to work on.	The people who work at FWS are wonderful ethical people. It is disgusting we are treated like pawns for political purposes. We are professionals and deserve to be treated as such.
BOEM	They have helped us focus better.	No		I believe the previous administration through the Secretary said that the science concerning climate change was decided. This flies in the face of science. Science is a process of gaining knowledge and should not be looked at in such as absolute way.
CDC
USGS
USGS	Negative impact from delay in and uncertainty in the budget. As a project manager, It is hard to plan to use the budget most effectively when we are half way through the year and don't know what the budget is. / It is difficult to size the workforce especially around student contractors that are an important way of bringing in new skills. / We are currently overworking on less budget. It is a str…	We try to serve all communities in our scientific endeavors. The groups that you mention are less able to advocate for themselves. Incentives for communities to make better decisions by using the science before disaster strikes have been shown to be effective. Lack of appreciation of science and distortions of of what we do know and use of statistics by the current political leaders is discouragi…	I see colleagues and centers dramatically impacted by blunt cutting of climate change projection research. I have not yet been directly affected.	My experience is that we work hard to uphold scientific integrity. It is a challenging process at time to go under the scrutiny that we give and take.
EPA	I'm in research and it seems that we are being 'starved out' by various means - lack of funding, inability to hire, bureaucratic burden, and simple neglect. It feels much harder to actually get anything done and out there.	I can't think of specifics, but rollbacks/delays of regulations on nonpoint sources of water pollution is bound to affect those groups.		The scientists I know and work with all have extremely high standards and do their best to work with integrity, free of influence. Our immediate managers (branch chiefs, division director, and other career managers) are extremely supportive and advocate for the scientists. However, they are risk-averse, and get more so the higher in the hierarchy. But political forces are strong and put a lot of …
CDC			I believe that federal employees at CDC are interested in publishing accurate scientific research regardless of the political atmosphere. We want to prevent disease. We disagree with anyone of any party who disagrees with scientific findings.	I would like to be able to continue to work in an agency that is unbiased and reports accurate scientific findings. I do have a concern that the Trump administration is not interested in science and that they may appoint an unqualified person as director to the CDC
USGS	Not much of any impact yet - we have been neglected by the current adminstration	No	No specific problems. USGS prides itself on it's scientific integrity and aggressively investigates potential breaches.	We are a group of dedicated, impartial public servants who strive to provide the best information we can in spite of reduced budgets and declining staff levels. Over the decades I have worked for the agency, I have seen our capabilities slowly erode. I sincerely hope this changes, especially for the next generation of scientists.
CDC	This is a challenging question for anyone not located in a CDC centralized office (e.g. Office of the CDC Director) to holistically respond to because most of us are in condition specific offices/programs, and so we only really have a detailed understanding of how administration policies affect "our" slice (e.g., conditions or populations of interest). Within my particular Center, there has certa…	Again, there has been some retreat from certain subjects (e.g., teen pregnancy prevention) or activities that might benefit certain populations (e.g., collecting sexual orientation and gender identity as part of national surveys sponsored by the federal government), and these actions will necessarily affect our ability to develop and implement robust policies and programs around those topics/grou…
USGS
USGS				USGS is underfunded and shrinking in capacity, with an aging workforce and limited new hires. This problem precedes the current administration and outweighs all other issues influencing its ability to complete its mission.
CDC	CDC Director resignation due to ownership of stock in industries studies by our agency.	No
USGS	Uncertainty on congressional funding allotments have definitely made it harder to plan continued/ongoing science investigations. Funding to some critical areas has decreased the effectiveness of some mission areas.	No	Many of the questions in the survey regarding integrity were yes/no. It is worth clarifying that in my opinion, legacy agency leadership is very supportive of the work we do. I do not have any present cause for concerns directly relating to integrity of our science. However, new higher-level department leadership has stepped in from time to time to disheartening effects concerning communication o…	No
USGS	Decreases in endangered species work, museum staff, and overall funding has resulted in things like losing our lab space, having to repair an old building using my spare time and intern help, and then move the contents of my lab myself with insufficient room to house all the equipment which remains in temporary storage.		We have an internal review system which is meant to catch potential politically charged papers from from being published. However there is also an additional level of internal "reviews" of all scientific papers and reports that is widely treated as a joke internally leading to fake in house reviews being created to please the minders. Because of this I have stopped publishing rather than particip…
USGS
USGS	Decreases in funding have hindered the ability to hire new employees. This decreases research progress, and increases the workload for existing employees.	No
USGS	Budget reductions on top of more than a decade of flat budgets are devastating to the agency’s ability to fulfill its mission. At our center we face shrinking below the personnel mass needed to conduct complex studies. Reductions in participation at scientific conferences are also counter-productive. Being offered buy-out options (2 so far since November) is demoralizing. The Secretary’s decision…	Not directly. But effects are there when environmental degradation disproportionately affects poor communities and we decide to stop measuring those environmental parameters. Effects are also there when we slash budgets and thus opportunities for young scientists of diverse backgrounds to enter the field.		My experience has been that the USGS takes scientific integrity (and ethical conduct) seriously, to the point of avoiding even the appearance of misconduct. Frankly, having this Secretary send missives threatening us with consequences for lapses in integrity is further demoralizing.
USGS	Mainly concern over very large funding cuts proposed by President budget and constant funding cuts for years	N/A	Mainly several climate programs were cut owing to President’s proposed budget cut and anti climate change stance	Starting with W. Bush administration some White House staff review of reports and forced changes to wording. Never before has any administration in past years reviewed and forced word changes. W. Opposed the National Water Quality Assessment Program and attempted to zero out funds-Congress did not do that, but were sent into constant reorganization since then-disrupts work and pulls funds from sc…
USFWS
USGS	Increased uncertainty, delays and declines in funding, and increasing higher-level scrutiny of local decisions has substantially reduced capacity and morale	Yes, we are less able to help partners who cannot provide funding to work with us - in other words, under-served groups	None personally, though I have heard other colleagues mention this	Thank you
NOAA
USGS	The appointment of an industry representative to lead DOI has obviously severely impacted the mission of DOI and USGS and compromised public trust in the Department and it's associated agencies. /	Yes, the attempt to reduce the size of existing National Monuments is clearly a slap in the face of Native American support for such Monuments, such as Bears Ears, and is an attempt to open such precious lands for mining and oil drilling, desecrating what were originally their lands. /	In my own Science Center, international standards were ignored in various scientific papers by several authors, and the Science Center Director did nothing to stop the publication of those papers. /	USGS Management is clearly in shambles, with essentially no supervision of Science Center Directors by the Regional Managers. At no time in the tenure of our SCD has the Regional Director ever once asked for input on the SCD's performance, and has ignored multiple written and verbal complaints about their performance, including harassment of employees. I and I believe very few people in my Scienc…
CDC	They have harmed our agency's mission.	No
CDC	My Division is in the process of reorganizing and attempting to reduce the number of permanent staff. It is not clear that this is related to particular scientific issues, but rather the push to downsize and to demonstrate more efficiency and less overlap with other parts of the agency.	No - but this is not particularly relevant to my work area.	Not in my particular area	No
CDC	Don't know	N/A	None	None
CDC	I am pleased to say that, in my Center, I have perceived no external political influence from the current administration on our work. We are hindered in our ability to do our work by hiring freezes, budget cuts, delays in approving budgets, and delays in the department's reviews of proposed data collection activities. But those reviews, to date, have not requested changes that would be perceived …	I have observed changes in emphasis. For example, there is greater interest in scientific findings and policy actions regarding rural communities and low-income persons than regarding people of minority race or sexual minorities. But I have not observed any effort to suppress or hinder research and policy regarding the latter groups.
USGS	The lack of a budget has precluded any future planning. We can not plan or commit to continuing our climate work, but we also cannot start any new work. We are all in a state of limbo.	No		USGS scientists are held to a higher standard of integrity - and have demonstrated more integrity - than our politically appointed leaders. Secretary Zinke sets a frustratingly poor example.
USGS	Just that the levels of uncertainty about the budget and the threatened shutdowns - all of that wastes a lot of time. The lack of verbal support science/scientists get really degrades morale and prevents people from really focusing on the science. It makes people ineffective.	This is a hard one for me to answer - I guess to redirect money away from more holistic characterization of the status and trends of the landscape in general and is shifting more towards just extraction impacts all populations. Probably more so those who are directly impacted by extractions - such as the Dakotas. Those are policy things though and we're not the gatekeepers of who gets to do what,…	I can't think of anything offhand.	I feel very comfortable that the USGS is upholding its mission of being a provider of scientific data but I do see issues with effectiveness with submission of collected data that ends up being scrapped. There are costs associated with perpetuating longterm data sets that will end up being our savior in adapting to whatever our future may hold. The USGS really needs to be valued to be able to exp…
USGS
CDC	There may be restrictions on which countries CDC can work in.	No	None observed	CDC's scientific integrity remains at the highest level.
USGS	Reductions in funding threaten jobs.	No		Our agency still does not have a confirmed director. Once we do this situation may differ.
USGS
USGS	No affect on my specific area of research. Actions of the Secretary of Interior with respect to threatened species (e.g. sage grouse) and national monuments undermines years of research and recommendations by DOI biologists.	Not at my level.		The USGS works hard to maintain scientific integrity, and that has long been one of their main goals. I haven't seen degradation in USGS yet, but of course, changes at the Secretarial level raise concerns on many levels. You don't need me to tell you that, however.
NOAA	First and foremost, hiring freezes and lack of a consistent budget process have hindered hiring. That delay in filling positions has been felt disproportionately across the NWS based on random distribution of employees near retirement age. As that squeeze gets felt at my office now, I have firsthand experience with how short staffing leads to any science related research and training going out th…	When it comes to staffing, it does appear that higher profile (read: higher population) forecast areas are getting fully staffed while more rural areas remain under-staffed.		While science at the NWS may not be directly or overtly attacked at the moment, dwindling financial support for the agency is beginning to erode the strong science based background. Employees are being asked to do more with less. Hiring freezes have led to the next generation of scientists moving on to other careers/career paths. The agency is aging quickly, and there has been very little attempt…
USGS	Forced relocations to downsize the USGS or move more synchophants into key positions.	I disagree with the decisions to allow energy exploitation at Bears Ears and the Grand Staircase. Also do not agree with the permitting of the Keystone Pipline.		Recent punishment of a laboratory head for reporting QA/QC fails did nor make sense. Someone's head had to roll sothey made it his.
NOAA	With a flat budget and increasing labor costs, we are facing reductions in the number of employees.
USGS
USGS
CDC	Potential reduction in resources impacts our program delivery, and appearance of less interest in global health.	Comments by the executive office about sub-saharan countries where we have outreach has had a de-stabilizing effect.	Rearrangement of policies pertaining to sexual transmission of disease - that type of thing.	I think for right now the main concern for us is continued commitment to the efforts we're making - I also think there's some concern about inappropriate comments made about the countries where we work.
USGS	None
CDC	Not applicable	Not applicable	Not applicable
CDC	The President's proposed budget reductions to CDC will harm the ability of the agency to conduct disease surveillance. The administration's decision to move the strategic national stockpile away from CDC will harm the agency's ability to prepare for biological threats.	The administration's actions to reduce health care coverage provided by the Affordable Care Act and Medicaid will have the greatest detrimental impacts on low-income and minority communities.		No
USGS	This administration has made it well known that it does not support the findings of main stream science, labeling science as "fake news" with its own self-serving agenda, ignoring 1000's of peer reviewed and accepted publications, taking a 180 degree view against the single most concerning problem to humanity; a warming earth in the steps of climate change. Pullout of the Paris climate talks was …	I have not directly witnessed impacts of policy on our people YET. The current administration with the strokes of a pen have reversed more than 100 years of progress made by all other admins combined, and it is still making all efforts to reverse environmental policy in favor of big business and corporate profit. It is too early to know the effects of this admins orchestrated plan to water down, …	I do not know of any specific scientific integrity problems. But I will comment that the USGS is perhaps the most trusted scientific organization on the planet. Please lets keep it that way and keep politics, opinions, and rhetoric out of the science.	There will always be a "bad apple" here and there. When a bad apple makes a scene we need to to do a better job identifying the roots of the breach of integrity and not respond with a knee-jerk reaction, developing blanket policies that more often than not do not address the issue. Blanket policies don't work.
NOAA	The NOAA cuts proposed in the FY17 and FY18 president's budgets are damaging to the application of NOAA's scientific knowledge to the very serious problem of sea level rise to US coastal communities. / The failure to appoint the NOAA Administrator and Chief Scientist in a timely fashion is already resulting in a loss of direction that will have increasing impact over time. / The Secretary of Comm…	The administration's denial of climate and science in general may have its most immediate impact on these communities. For example, those in south Florida are not likely to have the financial resources for a strategic withdrawal and instead will be evacuated in a crisis situation, likely requiring more taxpayer support than a strategic withdrawal.	The administration allowed the Climate Science Special Report to be published without changes, no doubt in a political calculation that "no news" would avoid media attention. However, the report was mischaracterized by the White House press office. I find it ironic and bizarre that on the one hand the government pays for this work, and then ignores to the detriment of its citizens. / / This repor…	I have been an embedded contractor at the National Centers for Environmental Information (previously the National Climatic Data Center) for seven years, but answered these questions as if I was one of the federal scientists. My supposed role is systems engineering, which is a major deficit in the government organization here. Previously I was at JPL, where I learned from many excellent talks that…
USGS	Funding cuts and uncertainty are limiting our ability to function	No
EPA
NOAA	Don't know	No	None	No
USFWS	Required DOI review of cooperative agreements has stifled the funding of scientific work.	No	Failure of a USGS scientist to provide long-term scientific data collected under a federal permit.
EPA	There has been a significant loss of efficiency as staff time is now allocated to participating in negative changes to policy.	Yes, but I cannot disclose details.	I feel the agency is now even more hindered in being able to directly comment on relevant issues.
US National Park Service	I think that some pending climate change related work from the NR Directorate in Fort Collins has been stifled.	No		The NPS just celebrated its Centennial! I am deeply saddened that some of the progress that we made over the last 100 years could be reversed in the current administration. Changes made to this proud agency, whose mission inspired countries around the world to do the same, should be made with the idea that we are striving to preserve natural and cultural resources for the next 100 years (or beyon…
US Census Bureau	I haven't seen anything new from current administration	No	I haven't seen anything of this nature.	No
USGS	Harmed. The Presidents budget would decimate critical programs (e.g., Earthquake Early Warning). Congress restored the funds. USGS senior staff have resigned rather than make requested changes to scientific reports.	No	See previous	As an Agency, the USGS Scientific Integrity Guidelines are among the best in the Federal service. They are robust and followed by the Agency. What happens at the political level is another story - witness Zinke's retaliatory reassignments of Interior scientists, for no rational reason.
Other Agency
[truncated: 2,993 more rows]
