# Supplementary material for: Perceived losses of scientific integrity under the Trump administration: A survey of federal scientists
Source: PLoS One. 2020 Apr 23;15(4):e0231929. doi: 10.1371/journal.pone.0231929 (PMC7179855; doi:10.1371/journal.pone.0231929)
Supplement: S6 Appendix — (ZIP) [file pone.0231929.s006.zip]

Archive with 12 entries (12 files):
- Goldman-CodesForPlos/Kruskal Wallis with Multiple Comparisons.sas
- Goldman-CodesForPlos/Q10.sas
- Goldman-CodesForPlos/Q10simulate-09182019.R
- Goldman-CodesForPlos/Q24.sas
- Goldman-CodesForPlos/Q28a.sas
- Goldman-CodesForPlos/Q28b.sas
- Goldman-CodesForPlos/Q33.sas
- Goldman-CodesForPlos/Q39.sas
- Goldman-CodesForPlos/Q4.sas
- Goldman-CodesForPlos/Q9.sas
- Goldman-CodesForPlos/Tukey after Chi-square.sas
- Goldman-CodesForPlos/Tukey after Trendtest.sas
