# Supplementary material for: Perceived losses of scientific integrity under the Trump administration: A survey of federal scientists
Source: PLoS One. 2020 Apr 23;15(4):e0231929. doi: 10.1371/journal.pone.0231929 (PMC7179855; doi:10.1371/journal.pone.0231929)
Supplement: S6 Appendix — (ZIP) [file pone.0231929.s006.zip › Goldman-CodesForPlos/Q10.sas]

*-------------------------------------------------------#
# Date: 1-31-2019                                       #
# Project: UCS survey project                           #
# Purpose: Additional request for publication           #
# check Q10 each question                               #
# update: 4/15/2019                                     #
# change the definition for DOI( adding BOEM,BSEE)      #
# update: 9-18-2019                                     #
# change DOI back to original (deleting BOEM, BSEE)     #
# and delete ARS, only 5 agencies were considered.      #
#-------------------------------------------------------#;

libname ucs "G:\SRS\Analysis\UCS Scientists Survey\Data Source";

proc import out=survey datafile="G:\SRS\Analysis\UCS Scientists Survey\Data Source\UCS Data File for Yun (Numeric Version).xlsx"
     dbms=xlsx replace;
	 run;

/*formating percentage statistics */
proc format;
picture pctfmt (round) other='009.9%';
run;
proc template;
define crosstabs Base.Freq.CrossTabFreqs;
cellvalue frequency percent rowpercent colpercent;
define frequency;
format=8.;
header='Count';
end;
define percent;
format=pctfmt.;
header='Overall %';
end;
define rowpercent;
format=pctfmt.;
header='Row %';
end;
define colpercent;
format=pctfmt.;
header='Col %';
end;
end;
run;


/*format values based on code file */

proc format;
value f1q
  1 = 'ARS'  	
  2 = 'BOEM'  	  
  3 = 'BSEE'  		 
  4 = 'CDC'  	  
  5 = 'EERE' 	
  6 = 'EPA'  	
  7 = 'ERS'  	
  8 = 'FDA'  	
  9 = 'NASS'  	
10 = 'NIFA'  	
11 = 'NOAA'  	
12 = 'USFWS' 	
13 = 'USGS'  	
14 = 'US Census Bureau'
15 = 'US National Park Service'
16 = 'NHTSA'	
17 = 'Other' ;
value f3q
   1 = 'None'    
   2 = '1-25%'
   3 = '26-50%'  
   4 = '51-75%'  
   5 = '76-100%';
value f4_5q 
1 = 'Increased' 
2 = 'Stayed the Same' 
3 = 'Decreased'
4 = 'Don’t Know' 
5 = 'Not Applicable'
6 = 'Prefer not to disclose';
value f6q
1 = 'Excellent' 
2 = 'Good'
3 = 'Fair'
4 = 'Poor' 
5 = 'Extremely Poor'
6 = 'Don’t Know'
7 = 'Prefer not to disclose';
value fagree
1 = 'Strongly Disagree' 
2 = 'Disagree' 
3 = 'Do not agree or disagree'
4 = 'Agree'
5 = 'Strongly Agree'
6 = 'Prefer not to disclose';
value falways
1 = 'Always' 
2 ='Frequently' 
3 = 'Occasionally' 
4 = 'Seldom' 
5 = 'Never' 
6 = 'Don’t Know'
7 = 'Prefer not to disclose';

value f27q
1 = 'Significantly improved'
2 = 'Somewhat improved'
3 = 'No change'
4 = 'Somewhat deteriorated'
5 = 'Significantly deteriorated'
6 = "Don’t Know"
7 = 'Prefer not to disclose';
value yn
1 = 'Yes'
2 = 'No'
3 = 'Don’t Know'
4 = 'Prefer not to disclose';
value f33q
1 = 'Strongly Disagree'
2 = 'Disagree' 
3 = 'Do not agree or disagree'
4 = 'Agree'
5 = 'Strongly Agree'
6 = 'Don’t Know'
7 = 'Prefer not to disclose';

value f36q
1 = 'Be willing to come forward. I trust that the agency would fairly assess and address the issue.'  
2 = 'Be willing to come forward, although I do not trust that the agency would fairly assess and address the issue.'
3 = 'Not feel comfortable coming forward. I do not trust that the agency would fairly assess and address the issue.'
4 = 'Not feel comfortable coming forward, although I do trust that the agency would fairly assess and address the issue.'
5 = 'Not feel comfortable coming forward because I would fear suffering retaliation for reporting the violation.'
6 = 'Don’t Know'
7 = 'Prefer not to disclose';

value f50q
1 = 'GS-11 or lower'
2 = 'GS-12 and above'
3 = 'Commissioned Corps'
4 = 'Student'
5 = 'Fellow'
6 = 'Visiting Scientist'
7 = 'Contractor'
8 = 'Other'
9 = 'Prefer not to disclose';

value f51q
1 = 'Less than 3 years'
2 = '3-5 years'
3 = '6-10 years'
4 = '11-15 years'
5 = 'More than 15 years'
6 = 'Prefer not to disclose';

value ynp
1 = 'Yes'
2 ='No'    
3 = 'Prefer not to disclose';

value f53q
1 = 'Bachelor’s Degree'
2 = "Master’s Degree"
3 = 'PhD'
4 = 'MD'
5 = 'JD'
6 = 'DVM'
7 = 'Other'
8 = 'Prefer not to disclose';

value sex
1 = 'Male'
2 = 'Female' 
3 = 'Nonbinary'
4 = 'Prefer not to disclose';


run;
/*
data survey;
set survey;
Q10=sum(Q10_1, Q10_2, Q10_3, Q10_4,Q10_5, Q10_6,Q10_7, Q10_8,Q10_9, Q10_10,Q10_11, Q10_12,Q10_13, Q10_14,Q10_15, Q10_16);
label Q10='Total numbers (<=3)';
run;


ods excel file="G:\SRS\Analysis\UCS Scientists Survey\Additional Analysis for 8 agencies\Q10-number.xlsx" 
options (Sheet_Interval='none');
proc freq data=survey;where Q1 in (1,4,6,8,11,12,13,15);
table Q10*Q1/missing nopercent norow nocol;
format Q1 f1q.;
run;
ods excel close;

ods excel file="G:\SRS\Analysis\UCS Scientists Survey\Additional Analysis for 8 agencies\Q10-number-percent.xlsx" 
options (Sheet_Interval='none');
proc freq data=survey;where Q1 in (1,4,6,8,11,12,13,15);
table Q10*Q1/missing nopercent norow;
format Q1 f1q.;
run;
ods excel close;
*/

/*teat Q10.1 - Q1016 as independent questions*/

data survey;
set survey; where agency in ('CDC','FDA','EPA','NOAA','USGS','USFWS','US National Park Service');
agency_1=agency;
if agency in ('USGS','USFWS','US National Park Service') then agency_1='USGS/NPS/USFWS';
label agency_1='Agency';
if q10_1 = . then q10_1=0;
if q10_2 = . then q10_2=0;
if q10_3 = . then q10_3=0;
if q10_4 = . then q10_4=0;
if q10_5 = . then q10_5=0;
if q10_6 = . then q10_6=0;
if q10_7 = . then q10_7=0;
if q10_8 = . then q10_8=0;
if q10_9 = . then q10_9=0;
if q10_10 = . then q10_10=0;
if q10_11 = . then q10_11=0;
if q10_12 = . then q10_12=0;
if q10_13 = . then q10_13=0;
if q10_14 = . then q10_14=0;
if q10_15 = . then q10_15=0;
if q10_16 = . then q10_16=0;
keep Q10_1 Q10_2 Q10_3 Q10_4 Q10_5 Q10_6 Q10_7 Q10_8 Q10_9 Q10_10 Q10_11 Q10_12 Q10_13 Q10_14 Q10_15 Q10_16 agency_1;

run;

proc freq data=survey;table agency_1/missing;run;

/*Overall Chi-square test */
%macro overallchisq (q);
proc freq data=survey;
table &q*agency_1/chisq nopercent norow;
run;

%mend overallchisq;

%overallchisq(q10_1)
%overallchisq(q10_2)
%overallchisq(q10_3)
%overallchisq(q10_4)
%overallchisq(q10_5)
%overallchisq(q10_6)
%overallchisq(q10_7)
%overallchisq(q10_8)
%overallchisq(q10_9)
%overallchisq(q10_10)
%overallchisq(q10_11)
%overallchisq(q10_12)
%overallchisq(q10_13)
%overallchisq(q10_14)
%overallchisq(q10_15)
%overallchisq(q10_16)


%macro freqlist (q,out1);
proc freq data=survey noprint;
table &q*agency_1/out=&out1;
run;
data &out1;
set &out1;
rename agency_1=type;
run;
%mend freqlist;
%freqlist(q10_1,q10_1_5agency);
%freqlist(q10_2,q10_2_5agency);
%freqlist(q10_3,q10_3_5agency);
%freqlist(q10_4,q10_4_5agency);
%freqlist(q10_5,q10_5_5agency);
%freqlist(q10_6,q10_6_5agency);
%freqlist(q10_7,q10_7_5agency);
%freqlist(q10_8,q10_8_5agency);
%freqlist(q10_9,q10_9_5agency);
%freqlist(q10_10,q10_10_5agency);
%freqlist(q10_11,q10_11_5agency);
%freqlist(q10_12,q10_12_5agency);
%freqlist(q10_13,q10_13_5agency);
%freqlist(q10_14,q10_14_5agency);
%freqlist(q10_15,q10_15_5agency);
%freqlist(q10_16,q10_16_5agency);

%include "U:\SAS macro\Tukey after Chi-square.sas";

ods rtf file="G:\SRS\Analysis\UCS Scientists Survey\Additional Analysis for 8 agencies\q10-1-Tukey-5agency-09182019.rtf";
%Chisq_MC(data=q10_1_5agency, group=type, outcome=q10_1, count=count, num_perm=1000, seed=100);
ods rtf close;

ods rtf file="G:\SRS\Analysis\UCS Scientists Survey\Additional Analysis for 8 agencies\q10-2-Tukey-5agency-09182019.rtf";
%Chisq_MC(data=q10_2_5agency, group=type, outcome=q10_2, count=count, num_perm=1000, seed=100);
ods rtf close;

ods rtf file="G:\SRS\Analysis\UCS Scientists Survey\Additional Analysis for 8 agencies\q10-3-Tukey-5agency-09182019.rtf";
%Chisq_MC(data=q10_3_5agency, group=type, outcome=q10_3, count=count, num_perm=1000, seed=100);
ods rtf close;

ods rtf file="G:\SRS\Analysis\UCS Scientists Survey\Additional Analysis for 8 agencies\q10-4-Tukey-5agency-09182019.rtf";
%Chisq_MC(data=q10_4_5agency, group=type, outcome=q10_4, count=count, num_perm=1000, seed=100);
ods rtf close;

ods rtf file="G:\SRS\Analysis\UCS Scientists Survey\Additional Analysis for 8 agencies\q10-5-Tukey-5agency-09182019.rtf";
%Chisq_MC(data=q10_5_5agency, group=type, outcome=q10_5, count=count, num_perm=1000, seed=100);
ods rtf close;

ods rtf file="G:\SRS\Analysis\UCS Scientists Survey\Additional Analysis for 8 agencies\q10-6-Tukey-5agency-09182019.rtf";
%Chisq_MC(data=q10_6_5agency, group=type, outcome=q10_6, count=count, num_perm=1000, seed=100);
ods rtf close;

ods rtf file="G:\SRS\Analysis\UCS Scientists Survey\Additional Analysis for 8 agencies\q10-7-Tukey-5agency-09182019.rtf";
%Chisq_MC(data=q10_7_5agency, group=type, outcome=q10_7, count=count, num_perm=1000, seed=100);
ods rtf close;

ods rtf file="G:\SRS\Analysis\UCS Scientists Survey\Additional Analysis for 8 agencies\q10-8-Tukey-5agency-09182019.rtf";
%Chisq_MC(data=q10_8_5agency, group=type, outcome=q10_8, count=count, num_perm=1000, seed=100);
ods rtf close;

ods rtf file="G:\SRS\Analysis\UCS Scientists Survey\Additional Analysis for 8 agencies\q10-9-Tukey-5agency-09182019.rtf";
%Chisq_MC(data=q10_9_5agency, group=type, outcome=q10_9, count=count, num_perm=1000, seed=100);
ods rtf close;

ods rtf file="G:\SRS\Analysis\UCS Scientists Survey\Additional Analysis for 8 agencies\q10-10-Tukey-5agency-09182019.rtf";
%Chisq_MC(data=q10_10_5agency, group=type, outcome=q10_10, count=count, num_perm=1000, seed=100);
ods rtf close;

ods rtf file="G:\SRS\Analysis\UCS Scientists Survey\Additional Analysis for 8 agencies\q10-11-Tukey-5agency-09182019.rtf";
%Chisq_MC(data=q10_11_5agency, group=type, outcome=q10_11, count=count, num_perm=1000, seed=100);
ods rtf close;

ods rtf file="G:\SRS\Analysis\UCS Scientists Survey\Additional Analysis for 8 agencies\q10-12-Tukey-5agency-09182019.rtf";
%Chisq_MC(data=q10_12_5agency, group=type, outcome=q10_12, count=count, num_perm=1000, seed=100);
ods rtf close;

ods rtf file="G:\SRS\Analysis\UCS Scientists Survey\Additional Analysis for 8 agencies\q10-13-Tukey-5agency-09182019.rtf";
%Chisq_MC(data=q10_13_5agency, group=type, outcome=q10_13, count=count, num_perm=1000, seed=100);
ods rtf close;

ods rtf file="G:\SRS\Analysis\UCS Scientists Survey\Additional Analysis for 8 agencies\q10-14-Tukey-5agency-09182019.rtf";
%Chisq_MC(data=q10_14_5agency, group=type, outcome=q10_14, count=count, num_perm=1000, seed=100);
ods rtf close;

ods rtf file="G:\SRS\Analysis\UCS Scientists Survey\Additional Analysis for 8 agencies\q10-15-Tukey-5agency-09182019.rtf";
%Chisq_MC(data=q10_15_5agency, group=type, outcome=q10_15, count=count, num_perm=1000, seed=100);
ods rtf close;

ods rtf file="G:\SRS\Analysis\UCS Scientists Survey\Additional Analysis for 8 agencies\q10-16-Tukey-5agency-09182019.rtf";
%Chisq_MC(data=q10_16_5agency, group=type, outcome=q10_16, count=count, num_perm=1000, seed=100);
ods rtf close;
