# Supplementary material for: Perceived losses of scientific integrity under the Trump administration: A survey of federal scientists
Source: PLoS One. 2020 Apr 23;15(4):e0231929. doi: 10.1371/journal.pone.0231929 (PMC7179855; doi:10.1371/journal.pone.0231929)
Supplement: S6 Appendix — (ZIP) [file pone.0231929.s006.zip › Goldman-CodesForPlos/Q10simulate-09182019.R]

#--------------------------------------------#
# Simulate binominal for each agency, then   #
# calculate observed chi-square statistics   #
# Date: 2-1-2019                             #
# Upate: 9-18-2019                           #
# Without ARS agency, only 5 agencies now    #
# due to fixed sample size, we simulate the  #
# distribution based on the observed rate,   #
# then calculate the chi-square statistics   #
# followed by p-value calculateion           #
# -------------------------------------------#

#----- 5 agencies ----#

group<-c(rep('cdc',605),rep('epa',449),rep('fda',354),rep('noaa',1158),rep('usgs-fws-nps',1152))


simulate.chisq<-function(n.simulation,p1,p2,p3,p4,p5,obs.stat){
  set.seed(100)
  chisq.stat<-NULL
  chisq.p<-NULL
  
  for (i in 1: n.simulation) {
    y<-c(rbinom(605,1,p1),rbinom(449,1,p2), rbinom(354,1,p3),
         rbinom(1158,1,p4),rbinom(1152,1,p5))
    dt<-data.frame(group=group,response=y)
    chisq.stat[i]<-chisq.test(dt$response,dt$group)$statistic
    chisq.p[i]<-chisq.test(dt$response,dt$group)$p.value
  }
  # p.tukey<-sum(chisq.stat>obs.stat)/length(chisq.stat)
  p.tukey<-sum(chisq.p>0.05)/length(chisq.stat)
  list(p_tukey=p.tukey,stat=chisq.stat,pvalue=chisq.p)
  
}


#need to update the obs.stat
q10_1<-simulate.chisq(1000,0.202,0.207,0.206,0.243,0.220,5.4153)

q10_2<-simulate.chisq(1000,0.183,0.327,0.184,0.225,0.313,64.6560)

q10_3<-simulate.chisq(1000,0.096, 0.136,0.155,0.114,0.076,25.4286)

q10_4<-simulate.chisq(1000,0.213, 0.601,0.099,0.166,0.396,439.9892)

q10_5<-simulate.chisq(1000,0.314, 0.272,0.119,0.187,0.259,69.8786)

q10_6<-simulate.chisq(1000,0.261, 0.076,0.133,0.149,0.157,73.2186)

q10_7<-simulate.chisq(1000,0.055, 0.022,0.011,0.04,0.03,16.992)

q10_8<-simulate.chisq(1000,0.084, 0.339,0.246,0.154,0.119,163.9995)

q10_9<-simulate.chisq(1000,0.093, 0.062,0.133,0.090,0.061,23.1493)

q10_10<-simulate.chisq(1000,0.165, 0.143,0.206,0.258,0.204,36.2874)

q10_11<-simulate.chisq(1000,0.043, 0.060,0.105,0.039,0.043,28.3830)

q10_12<-simulate.chisq(1000,0.023, 0.036,0.02,0.014,0.016,9.0932)

q10_13<-simulate.chisq(1000,0.185, 0.125,0.319,0.242,0.134,93.8588)

q10_14<-simulate.chisq(1000,0.248, 0.218,0.254,0.45,0.397,137.1214)

q10_15<-simulate.chisq(1000,0.099, 0.047,0.071,0.079,0.106,17.6168)

q10_16<-simulate.chisq(1000,0.056, 0.018,0.059,0.031,0.019,28.6002)
