# Supplementary material for: Perceived losses of scientific integrity under the Trump administration: A survey of federal scientists
Source: PLoS One. 2020 Apr 23;15(4):e0231929. doi: 10.1371/journal.pone.0231929 (PMC7179855; doi:10.1371/journal.pone.0231929)
Supplement: S6 Appendix — (ZIP) [file pone.0231929.s006.zip › Goldman-CodesForPlos/Q39.sas]

*-------------------------------------------------------#
# Date: 2-8-2019                                        #
# Project: UCS survey project                           #
# Purpose: Additional request for publication           #
# Question #39                                          #
# Update: 9-17-2019                                     #
# Delete ARS, keep other 5 agencies                     #
# for Q24, Q28a, Q28b the original 6 agencies SAS code  #
# were accidently deleted, the only difference is 'ARS' #
# was included for the analyses.                        #
#-------------------------------------------------------#;


/*formating percentage statistics */
proc format;
picture pctfmt (round) other='009.9%';
run;
proc template;
define crosstabs Base.Freq.CrossTabFreqs;
cellvalue frequency percent rowpercent colpercent;
define frequency;
format=8.;
header='Count';
end;
define percent;
format=pctfmt.;
header='Overall %';
end;
define rowpercent;
format=pctfmt.;
header='Row %';
end;
define colpercent;
format=pctfmt.;
header='Col %';
end;
end;
run;


/*format values based on code file */

proc format;
value f1q
  1 = 'ARS'  	
  2 = 'BOEM'  	  
  3 = 'BSEE'  		 
  4 = 'CDC'  	  
  5 = 'EERE' 	
  6 = 'EPA'  	
  7 = 'ERS'  	
  8 = 'FDA'  	
  9 = 'NASS'  	
10 = 'NIFA'  	
11 = 'NOAA'  	
12 = 'USFWS' 	
13 = 'USGS'  	
14 = 'US Census Bureau'
15 = 'US National Park Service'
16 = 'NHTSA'	
17 = 'Other' ;
value f3q
   1 = 'None'    
   2 = '1-25%'
   3 = '26-50%'  
   4 = '51-75%'  
   5 = '76-100%';
value f4_5q 
1 = 'Increased' 
2 = 'Stayed the Same' 
3 = 'Decreased'
4 = 'Don’t Know' 
5 = 'Not Applicable'
6 = 'Prefer not to disclose';
value f6q
1 = 'Excellent' 
2 = 'Good'
3 = 'Fair'
4 = 'Poor' 
5 = 'Extremely Poor'
6 = 'Don’t Know'
7 = 'Prefer not to disclose';
value fagree
1 = 'Strongly Disagree' 
2 = 'Disagree' 
3 = 'Do not agree or disagree'
4 = 'Agree'
5 = 'Strongly Agree'
6 = 'Prefer not to disclose';
value falways
1 = 'Always' 
2 ='Frequently' 
3 = 'Occasionally' 
4 = 'Seldom' 
5 = 'Never' 
6 = 'Don’t Know'
7 = 'Prefer not to disclose';

value f27q
1 = 'Significantly improved'
2 = 'Somewhat improved'
3 = 'No change'
4 = 'Somewhat deteriorated'
5 = 'Significantly deteriorated'
6 = "Don’t Know"
7 = 'Prefer not to disclose';
value yn
1 = 'Yes'
2 = 'No'
3 = 'Don’t Know'
4 = 'Prefer not to disclose';
value f33q
1 = 'Strongly Disagree'
2 = 'Disagree' 
3 = 'Do not agree or disagree'
4 = 'Agree'
5 = 'Strongly Agree'
6 = 'Don’t Know'
7 = 'Prefer not to disclose';

value f36q
1 = 'Be willing to come forward. I trust that the agency would fairly assess and address the issue.'  
2 = 'Be willing to come forward, although I do not trust that the agency would fairly assess and address the issue.'
3 = 'Not feel comfortable coming forward. I do not trust that the agency would fairly assess and address the issue.'
4 = 'Not feel comfortable coming forward, although I do trust that the agency would fairly assess and address the issue.'
5 = 'Not feel comfortable coming forward because I would fear suffering retaliation for reporting the violation.'
6 = 'Don’t Know'
7 = 'Prefer not to disclose';

value f50q
1 = 'GS-11 or lower'
2 = 'GS-12 and above'
3 = 'Commissioned Corps'
4 = 'Student'
5 = 'Fellow'
6 = 'Visiting Scientist'
7 = 'Contractor'
8 = 'Other'
9 = 'Prefer not to disclose';

value f51q
1 = 'Less than 3 years'
2 = '3-5 years'
3 = '6-10 years'
4 = '11-15 years'
5 = 'More than 15 years'
6 = 'Prefer not to disclose';

value ynp
1 = 'Yes'
2 ='No'    
3 = 'Prefer not to disclose';

value f53q
1 = 'Bachelor’s Degree'
2 = "Master’s Degree"
3 = 'PhD'
4 = 'MD'
5 = 'JD'
6 = 'DVM'
7 = 'Other'
8 = 'Prefer not to disclose';

value sex
1 = 'Male'
2 = 'Female' 
3 = 'Nonbinary'
4 = 'Prefer not to disclose';


run;

libname ucs "G:\SRS\Analysis\UCS Scientists Survey\Data Source";

proc import out=survey datafile="G:\SRS\Analysis\UCS Scientists Survey\Data Source\UCS Data File for Yun (Numeric Version).xlsx"
     dbms=xlsx replace;
	 run;


/*all 7 agencies need to be collapse to smaller groups for multiple comparisons */
data survey;
set survey; where agency in ('CDC','FDA','EPA','NOAA','USGS','USFWS','US National Park Service');
agency_1=agency;
if agency in ('USGS','USFWS','US National Park Service') then agency_1='USGS/NPS/USFWS';
label agency_1='Agency';
run;

proc freq data=survey;
table q39*agency_1/nopercent nocol norow;
run;

*no FDA data;

data survey;
set survey;
where agency_1 ^='FDA';
run;


/***---------------------------------------------***/
/***       without missing category              ***/
/***---------------------------------------------***/

/*1. answer 1-6 */

/***** using Tukey adjustment for multiple comparison Chi-Square****/
proc freq data=survey noprint; where q39^=.;
table agency_1*q39/out=q39_4agency;
run;
data q39_4agency;
set q39_4agency;
rename agency_1=type;
run;


%include "U:\SAS macro\Tukey after Chi-square.sas";

ods rtf file="G:\SRS\Analysis\UCS Scientists Survey\Additional Analysis for 8 agencies\q39-Tukey-4agency-09172019.rtf";
%Chisq_MC(data=q39_4agency, group=type, outcome=q39, count=count, num_perm=1000, seed=100);
ods rtf close;


/***-------------------------------------***/
/***       Answer 1-5 ordinal            ***/
/***-------------------------------------***/

proc freq data=survey; where q39 in (1,2,3,4,5);
table agency_1*q39/cmh chisq trend;
run;


proc freq data=survey noprint; where q39 in (1,2,3,4,5);
table agency_1*q39/out=q39_4agency;
run;
data q39_4agency;
set q39_4agency;
rename agency_1=type;
run;


/*overall chi-square test */
ods rtf file="G:\SRS\Analysis\UCS Scientists Survey\Additional Analysis for 8 agencies\q39-ordinal-chisq-4agency-09172019.rtf";
%Chisq_MC(data=q39_4agency, group=type, outcome=q39, count=count, num_perm=1000, seed=100);
ods rtf close;


/***** using Tukey adjustment for multiple comparison Trend test****/

%include "U:\SAS macro\Tukey after Trendtest.sas";

ods rtf file="G:\SRS\Analysis\UCS Scientists Survey\Additional Analysis for 8 agencies\q39-Tukey-trend-4agency-09172019.rtf";
%Trend_MC(data=q39_4agency, group=type, outcome=q39, count=count, num_perm=1000, seed=100);
ods rtf close;


/*consider ordinal 1-5 as continous scale and use Kruskal-Wallis Analysis*/
%include "U:\SAS macro\Kruskal Wallis with Multiple Comparisons.sas";

data q39;
set survey; where q39 in (1,2,3,4,5);
keep q39 agency_1;
run;
%let numgroups=4;
%let dataname=q39;
%let obsvar=q39;
%let group=agency_1;
%let alpha=0.05;

ods rtf file="G:\SRS\Analysis\UCS Scientists Survey\Additional Analysis for 8 agencies\q39-KW-09172019.rtf";
%KW_MC(source=&dataname, groups=&numgroups, obsname=&obsvar, gpname=&group, sig=&alpha);
ods rtf close;

/* if simplify agree/strongly agree, netural, disagree/strongly disagree */
/* in the final manuscript                                               */
/* 09-25-2019                                                            */

data test;
set survey;
where q39 in (1,2,3,4,5);
if q39 in (1,2) then q39new='negative';
else if q39 in (4,5) then q39new='positive';
else q39new='neutral';
run;

proc freq data=test; 
table agency_1*q39new/chisq cmh nopercent nocol;
run;

proc freq data=test noprint;
table agency_1*q39new/out=q39new_5agency;
run;
data q39new_5agency;
set q39new_5agency;
rename agency_1=type;
run;


%include "U:\SAS macro\Tukey after Trendtest.sas";

ods rtf file="G:\SRS\Analysis\UCS Scientists Survey\Additional Analysis for 8 agencies\q39-Tukey-trend-5agency-3category-09252019.rtf";
%Trend_MC(data=q39new_5agency, group=type, outcome=q39new, count=count, num_perm=1000, seed=100);
ods rtf close;
