# Supplementary material for: Perceived losses of scientific integrity under the Trump administration: A survey of federal scientists
Source: PLoS One. 2020 Apr 23;15(4):e0231929. doi: 10.1371/journal.pone.0231929 (PMC7179855; doi:10.1371/journal.pone.0231929)
Supplement: S6 Appendix — (ZIP) [file pone.0231929.s006.zip › Goldman-CodesForPlos/Tukey after Trendtest.sas]

%macro Pairwise_Trend(data=, group=, outcome=, count=);
proc freq data=&data noprint;
table &group/out=out_group;
run;
data groupID;
set out_group;
GID=_n_;
run;
data _null_;
set groupID nobs=nobs;
call symput('num_group', compress(put(nobs, 11.)));
stop;
run;
data TrendTest; *store pairwise Trendtest statistics to this;
stop;
run;
%Do group1=1 %to &num_group-1; *for each pair obtain trendtest stat;
%Do group2=&group1+1 %to &num_group;
data group_pair;
set groupID;
if GID EQ &group1 then call symput('name_group1', type);
if GID EQ &group2 then call symput('name_group2', type);
run;
proc freq data=&data noprint; output out=CTout TREND;
tables &group*&outcome /trend nopercent;
where &group in ("&name_group1", "&name_group2");
weight &count;
run;
data CTout1;
set CTout;
PAIR_COMPARED="&name_group1"||" vs "||"&name_group2";
run;
data TrendTest;
set TrendTest CTout1;
run;
%End;
%End;
data TrendTest; *rename variables for final results;
set TrendTest;
Trend_STAT=_TREND_; DF=DF_Trend; P_VALUE=P2_trend;
keep pair_compared Trend_stat DF p_value;
run;
%mend Pairwise_Trend;

%macro Trend_MC (data=, group=, outcome=, count=, num_perm=, seed=);
options nosource nonotes;
data data_ungrouped; *convert grouped data to ungrouped data;
set &data;
keep &group &outcome;
do i=1 to &count;
output;
end;
run;
*** excute submacro pairwise_chisq on the original data;
%pairwise_trend(data=&data, group=&group, outcome=&outcome, count=&count);
data TrendTest_original; *save the pairwise trend test on original data;
set TrendTest;
run;
data TrendMax_all; *store max Trend stats from all permutations
stop;
run;
*** repeart permutations;
%Do perm=1 %to &num_perm;
data outcome_var; *start to permute the group assignment;
set data_ungrouped;
keep &outcome;
run;
data group_var;/*each row has a random number*/
set data_ungrouped;
random_number=ranuni(&seed);
call symput('seed', &seed+1);
keep &group random_number;
run;
proc sort data=group_var; *randomly permute group assignment;
by random_number;
run;
data data_permuted; *obtain a randomly permuted data;
merge group_var outcome_var;
run;
proc freq data=data_permuted noprint; *group ungrouped permuted data;
table &group*&outcome/out=data_permuted_grouped;
run;
*execute the submacro pairwise_chisq on permuted data;
%pairwise_trend(data=data_permuted_grouped, group=&group,
outcome=&outcome, count=count);
Data TrendTest_perm; *save the pairwise trend stat on a permuted data;
set TrendTest;
run;
proc iml; *calculate the max of pairwise trend stat on a permuted data;
use TrendTest_perm; read all;
Trend_max=max(Trend_stat);
create TrendMax_perm var {Trend_max &perm}; append;
quit;
data TrendMax_all;
set TrendMax_all TrendMax_perm;
run;
%End; *end of all permutations;
proc iml;
use TrendTest_original; read all;
use TrendMax_all; read all;
n_pair=nrow(p_value);*number of pairs compared;
*initinals for Bonferroni and Tukey ajusted p-values;
p_Bonferroni=p_value; p_Tukey=p_value;
*for each pair calculate adjusted p-values;
do pair=1 to n_pair;
p_Bonferroni[pair]=min(p_value[pair]*n_pair,1);
p_Tukey[pair]=sum(Trend_max>abs(Trend_stat[pair]))/nrow(Trend_max);
end;
create p_adjusted var{p_Bonferroni p_Tukey}; append;
quit;
data output_final; *THIS IS FINAL OUTPUT;
merge TrendTest_original p_adjusted;
run;
proc print data=output_final; *PRINT FINAL OUTPUT;
title "RESULTS of MACRO Trend_MC";
run;
options source notes;
%mend Trend_MC;
